# Supplementary material for: No Evidence of Enemy Release in Pathogen and Microbial Communities of Common Wasps (Vespula vulgaris) in Their Native and Introduced Range
Source: PLoS One. 2015 Mar 23;10(3):e0121358. doi: 10.1371/journal.pone.0121358 (PMC4370511; doi:10.1371/journal.pone.0121358)
Supplement: S2 Table — The full dataset of mass spectrometry proteomics data have been deposited to the ProteomeXchange Consortium (http://proteomecentral.proteomexchange.org) [33] via the PRIDE partner repository with the dataset identifiers PXD001586 and DOI W50heXfw. (XLSX) [file pone.0121358.s002.xlsx]

## Sheet: All proteins from 4 locations
Supplementary Table S2. Proteins and organisms identified in wasps in the native (England and Belgium) and invated (New Zealand and Argentina) range
Identified proteins and organisms	Accession number	Molecular Weight	Protein identification probability				Percentage sequence coverage				Unique peptide number
			England	Belgium	Argentina	New Zealand	England	Belgium	Argentina	New Zealand	England	Belgium	Argentina	New Zealand
Cationic trypsin n=3 Tax_Id=9913 [Bos taurus]	P00760 (+1)	26 kDa	1	1	1	1	0.524	0.533	0.533	0.589	9	11	11	10
G5I_06729 Actin, clone 205 n=1 Tax_Id=103372 [Acromyrmex echinatior]	F4WLU8 (+7)	42 kDa	1	1	1	1	0.378	0.532	0.492	0.46	17	18	16	14
EAG_02827 ATP synthase subunit beta n=1 Tax_Id=104421 [Camponotus floridanus]	E2ABW9	55 kDa	1	1	1	1	0.61	0.431	0.569	0.53	21	17	22	20
PREDICTED: paramyosin, long form-like n=1 Tax_Id=143995 [Megachile rotundata]	XP_003701770.1	108 kDa	1	1	1	1	0.373	0.358	0.335	0.368	38	35	34	34
PREDICTED: myosin heavy chain, muscle-like isoform 5 n=1 Tax_Id=143995 [Megachile rotundata]	XP_003706244.1	225 kDa	1	1	1	1	0.121	0.172	0.221	0.163	27	43	60	36
PREDICTED: ATP synthase subunit alpha, mitochondrial-like n=1 Tax_Id=132113 [Bombus impatiens]	XP_003487140.1	59 kDa	1	1	1	1	0.267	0.265	0.28	0.265	14	14	17	13
KRT1 Keratin 1 n=1 Tax_Id=9606 [Homo sapiens]	H6VRF8 (+3)	66 kDa	1	1	1	1	0.203	0.418	0.217	0.191	14	23	12	12
Tropomyosin 1 isoform B n=2 Tax_Id=7425 [Nasonia vitripennis]	NP_001153345.1	33 kDa	1	1	1	1	0.208	0.343	0.353	0.343	10	12	12	12
EAI_12460 Glyceraldehyde-3-phosphate dehydrogenase n=1 Tax_Id=610380 [Harpegnathos saltator]	E2BXU6	36 kDa	1	1	1	1	0.18	0.171	0.171	0.171	5	5	4	4
KRT10 Keratin, type I cytoskeletal 10 n=2 Tax_Id=9606 [Homo sapiens]	P13645	59 kDa	1	1	1	1	0.255	0.324	0.245	0.437	17	18	11	20
PREDICTED: troponin T-like n=1 Tax_Id=30195 [Bombus terrestris]	XP_003395951.1 (+1)	52 kDa	1	1	1	1	0.127	0.13	0.13	0.13	7	9	9	8
Uncharacterized protein n=1 Tax_Id=12957 [Atta cephalotes]	W4WD14	36 kDa	1	1	1	1	0	0	0	0	2	2	2	2
Uncharacterized protein n=2 Tax_Id=7425 [Nasonia vitripennis]	K7J7N4	102 kDa	1	1	1	1	0.343	0.327	0.302	0.338	2	2	3	2
PREDICTED: fructose-bisphosphate aldolase-like n=1 Tax_Id=143995 [Megachile rotundata]	XP_003706230.1	40 kDa	1	1	1	1	0.301	0.293	0.334	0.238	10	7	9	7
HMPREF9707_01521 Glyceraldehyde-3-phosphate dehydrogenase, type I n=1 Tax_Id=883112 [Facklamia ignava CCUG 37419]	K1LUV7	36 kDa	1	1	0.99	1	0.0448	0.0448	0.0448	0.0448	1	1	1	1
PREDICTED: ATP synthase subunit alpha, mitochondrial-like isoform 1 n=1 Tax_Id=143995 [Megachile rotundata]	XP_003705645.1 (+1)	60 kDa	1	1	1	1	0.234	0.247	0.256	0.247	1	1	1	1
KRT2 Keratin, type II cytoskeletal 2 epidermal n=2 Tax_Id=9606 [Homo sapiens]	P35908	65 kDa	1	1	1	1	0.238	0.128	0.183	0.16	9	8	7	7
Argk n=1 Tax_Id=130701 [Bombus hypocrita]	G3FP78	40 kDa	1	1	1	1	0.349	0.301	0.375	0.307	14	11	12	9
atpD ATP synthase subunit beta n=1 Tax_Id=77133 [uncultured bacterium]	K1XTX0	51 kDa	1	1	1	1	0.0684	0.0684	0.0684	0.0684	1	1	1	1
PREDICTED: phosphoglycerate mutase 1-like n=1 Tax_Id=143995 [Megachile rotundata]	XP_003699657.1	36 kDa	1	1	1	1	0.194	0.0627	0.0972	0.0972	6	2	3	3
G5I_12531 Flightin n=1 Tax_Id=103372 [Acromyrmex echinatior]	F4X2K1	18 kDa	1	1	1	1	0.0867	0.0867	0.0867	0.0867	1	1	1	1
EAI_07537 Tropomyosin-1 n=1 Tax_Id=610380 [Harpegnathos saltator]	E2C127 (+1)	32 kDa	1	1	1	1	0.331	0.331	0.384	0.377	7	6	9	8
EAG_01491 Heat shock protein beta-1 n=1 Tax_Id=104421 [Camponotus floridanus]	E2A8U5	29 kDa	1	1	1	1	0.208	0.181	0.201	0.189	5	3	4	4
EAI_07740 Malate dehydrogenase n=1 Tax_Id=610380 [Harpegnathos saltator]	E2B525	36 kDa	1	1	1	1	0.144	0.174	0.144	0.144	4	5	4	4
Uncharacterized protein n=2 Tax_Id=7425 [Nasonia vitripennis]	K7IXL7	12 kDa	1	1	1	1	0.398	0.398	0.407	0.407	6	6	6	6
PREDICTED: ATP synthase subunit gamma, mitochondrial-like n=1 Tax_Id=7462 [Apis dorsata]	UPI0003DF5517	33 kDa	1	1	1	1	0	0	0	0	6	6	6	7
LOC410075 Uncharacterized protein n=8 Tax_Id=7460 [Apis mellifera]	H9KNB7 (+4)	42 kDa	1	1	1	1	0.38	0.532	0.492	0.46	2	2	2	2
ATP synthase subunit beta n=1 Tax_Id=7010 [Schistocerca gregaria]	G9C5G1	56 kDa	0.99	0.99	0.99	1	0.58	0.405	0.54	0.502	1	1	1	1
Uncharacterized protein n=1 Tax_Id=12957 [Atta cephalotes]	W4WQG9	47 kDa	1	1	1	1	0	0	0	0	4	5	3	3
atpD ATP synthase subunit beta n=1 Tax_Id=320771 [Pedosphaera parvula Ellin514]	B9XPE7 (+1)	52 kDa	1	1	0.99	1	0.06	0.0311	0.06	0.0311	1	1	1	1
Uncharacterized protein n=1 Tax_Id=12957 [Atta cephalotes]	W4VY26	33 kDa	1	1	1	1	0	0	0	0	8	8	10	9
Uncharacterized protein n=1 Tax_Id=12957 [Atta cephalotes]	W4WP64	125 kDa	1	1	1	1	0	0	0	0	4	5	4	3
Superoxide dismutase [Cu-Zn] n=1 Tax_Id=30076 [Triatoma infestans]	A6YPT7 (+3)	16 kDa	1	1	1	1	0.0649	0.149	0.149	0.195	1	2	3	3
PRSS3 PRSS3 protein n=1 Tax_Id=9606 [Homo sapiens]	A1A508 (+5)	26 kDa	0.99	0.99	0.98	0.99	0.0405	0.0405	0.0405	0.0405	1	1	1	1
EAI_10442 Putative uncharacterized protein n=1 Tax_Id=610380 [Harpegnathos saltator]	E2C579	33 kDa	1	1	1	1	0.12	0.0873	0.0436	0.102	3	2	1	4
PREDICTED: enolase-like n=1 Tax_Id=132113 [Bombus impatiens]	XP_003493255.1	47 kDa	1	1	1	1	0.127	0.076	0.127	0.076	1	1	1	1
PREDICTED: glyceraldehyde-3-phosphate dehydrogenase-like n=1 Tax_Id=143995 [Megachile rotundata]	XP_003701079.1	36 kDa	1	1	1	1	0.15	0.174	0.195	0.195	3	2	2	2
PREDICTED: uncharacterized protein LOC100880517 n=1 Tax_Id=143995 [Megachile rotundata]	XP_003700465.1	44 kDa	1	1	1	1	0.0754	0.0754	0.0754	0.0754	2	2	2	2
Dwil\GK10187 GK10187 n=2 Tax_Id=7260 [Drosophila willistoni]	B4ND90	135 kDa	0.9	0.74	0.95	0.94	0	0	0.00668	0.00668	0	0	1	1
DAPPUDRAFT_302823 Glyceraldehyde-3-phosphate dehydrogenase n=1 Tax_Id=6669 [Daphnia pulex]	E9GF36	36 kDa	1	1	1	1	0.0964	0.12	0.0964	0.0964	1	1	1	1
PREDICTED: myosin regulatory light chain 2-like n=1 Tax_Id=143995 [Megachile rotundata]	XP_003701349.1	34 kDa	1	1	1	1	0.108	0.108	0.108	0.15	3	3	2	3
Putative enolase n=1 Tax_Id=7160 [Aedes albopictus]	A0A023ETA6	46 kDa	0.99	0.97	0.98	0.96	0	0	0	0	1	1	1	1
TVY486_1006840 Putative glyceraldehyde 3-phosphate dehydrogenase,cytosolic n=1 Tax_Id=1055687 [Trypanosoma vivax (strain Y486)]	G0U6Y0 (+7)	36 kDa	1	1	1	0.99	0.0452	0.0693	0.0452	0.0452	1	1	1	1
Halhy_0088 Queuosine biosynthesis protein n=1 Tax_Id=760192 [Haliscomenobacter hydrossis (strain ATCC 27775 / DSM 1100 / LMG 10767 / O)]	F4KSN7	49 kDa	0.96	0.7	0.87	0.95	0.0186	0	0	0.0186	1	0	0	1
EAG_07761 Triosephosphate isomerase n=1 Tax_Id=104421 [Camponotus floridanus]	E2AJK8 (+1)	27 kDa	1	1	1	1	0.235	0.235	0.235	0.235	4	4	4	4
Uncharacterized protein n=2 Tax_Id=7460 [Apis mellifera]	H9K628	24 kDa	1	1	1	1	0.107	0.107	0.107	0.107	2	2	2	2
EAI_01385 Myosin heavy chain, muscle n=1 Tax_Id=610380 [Harpegnathos saltator]	E2B796	257 kDa	0.99	1	1	1	0.0965	0.119	0.162	0.129	2	2	2	1
Ame.1172 Uncharacterized protein n=2 Tax_Id=7460 [Apis mellifera]	H9K762	35 kDa	1	1	1	1	0.105	0.101	0.137	0.137	5	3	3	3
Uncharacterized protein n=1 Tax_Id=7425 [Nasonia vitripennis]	K7IU97 (+1)	36 kDa	1	1	0.99	1	0.183	0.0994	0.135	0.135	1	1	1	1
PREDICTED: probable citrate synthase 2, mitochondrial-like n=1 Tax_Id=132113 [Bombus impatiens]	XP_003494094.1	51 kDa	1	1	1	1	0.0648	0.0648	0.0648	0.0929	2	2	2	3
MICPUCDRAFT_50395PREDICTED protein n=2 Tax_Id=564608 [Micromonas pusilla (strain CCMP1545)]	C1MI12	44 kDa	0.96	0.83	0.63	0.81	0.0204	0	0	0	1	0	0	0
Putative mitochondrial cytochrome c oxidase polypeptide Va n=1 Tax_Id=121845 [Diaphorina citri]	Q0PXX1	18 kDa	0.99	0.97	0.98	0.99	0.0641	0.0641	0.0641	0.0641	1	1	1	1
cDNA FLJ78504, highly similar to Homo sapiens keratin 6A (KRT6A), mRNA n=1 Tax_Id=9606 [Homo sapiens]	A8K2I0 (+3)	60 kDa	1	1	1	1	0.206	0.234	0.0691	0.138	10	10	5	6
Putative glyceraldehyde 3-phosphate dehydrogenase n=1 Tax_Id=251391 [Amblyomma parvum]	A0A023FWM8	39 kDa	0.98	0.99	0.98	0.94	0	0	0	0	1	1	1	1
GSOID_T00002994001 Glyceraldehyde-3-phosphate dehydrogenase n=1 Tax_Id=34765 [Oikopleura dioica]	E4XT66	37 kDa	0.99	1	0.97	0.4	0.0441	0.0441	0.0441	0	1	1	1	0
yruck0001_10570 Transcriptional regulator, AraC family n=1 Tax_Id=527005 [Yersinia ruckeri ATCC 29473]	C4UKG4	33 kDa	0.99	0.99	0.99	0.99	0.031	0.031	0.031	0.031	1	1	1	1
Arginine kinase n=1 Tax_Id=77504 [Lysiphlebus testaceipes]	D5LG83	40 kDa	0.99	0.99	0.99	1	0.245	0.214	0.245	0.268	1	1	1	1
PREDICTED: pyruvate dehydrogenase E1 component subunit beta, mitochondrial-like n=1 Tax_Id=30195 [Bombus terrestris]	XP_003393673.1	38 kDa	1	1	1	1	0.162	0.162	0.116	0.162	4	4	4	4
Uncharacterized protein n=4 Tax_Id=7425 [Nasonia vitripennis]	K7IRV7	30 kDa	1	1	1	1	0.124	0.117	0.117	0.124	3	2	2	3
G5I_12259 Troponin T n=1 Tax_Id=103372 [Acromyrmex echinatior]	F4X1U1	53 kDa	1	1	1	1	0.11	0.108	0.112	0.108	2	1	2	1
Solyc12g042920.1 Uncharacterized protein n=2 Tax_Id=4081 [Solanum lycopersicum]	K4DF81 (+4)	36 kDa	0.93	0.89	0.95	0.94	0.0247	0.0247	0.0247	0.0247	1	1	1	1
KRT1 Keratin 1 n=1 Tax_Id=9606 [Homo sapiens]	H6VRG2	66 kDa	0.99	0.99	1	1	0.203	0.399	0.217	0.191	1	1	1	1
BmorCPF Putative cuticle protein n=2 Tax_Id=7091 [Bombyx mori]	C0H6C3 (+3)	15 kDa	1	0.99	0.99	0.99	0.069	0.069	0.069	0.069	1	1	1	1
PREDICTED: nucleoside diphosphate kinase-like n=1 Tax_Id=7462 [Apis dorsata]	XP_006623353.1	20 kDa	1	1	1	1	0	0	0	0	5	3	3	4
EC180600_1869 Glyceraldehyde-3-phosphate dehydrogenase, type I n=1 Tax_Id=1116105 [Escherichia coli 180600]	M9DYH8 (+1)	36 kDa	0.99	0.69	0.68	0.88	0.0423	0	0	0	1	0	0	0
KRT9 Keratin, type I cytoskeletal 9 n=2 Tax_Id=9606 [Homo sapiens]	P35527	62 kDa	1	1	1	1	0.0835	0.294	0.117	0.117	4	12	3	3
LMJF_33_1080 Uncharacterized protein n=2 Tax_Id=5664 [Leishmania major]	Q4Q482	48 kDa	0.99	0.99	0.96	0.98	0.0337	0.0337	0.0337	0.0337	1	1	1	1
LOC408414 Uncharacterized protein n=3 Tax_Id=7460 [Apis mellifera]	H9K1A7 (+4)	32 kDa	1	1	0.99	1	0.327	0.327	0.38	0.373	1	1	1	1
GPD1 Glyceraldehyde-3-phosphate dehydrogenase n=1 Tax_Id=29898 [Rhodotorula graminis]	L0LA01	37 kDa	0.99	1	1	0.99	0.0522	0.0522	0.0522	0.0522	1	1	1	1
act1.2 Actin 1.2 n=1 Tax_Id=747525 [Heterobasidion irregulare TC 32-1]	W4KH88	42 kDa	0.97	0.99	0.99	0.99	0	0	0	0	1	1	1	1
PREDICTED: aconitate hydratase, mitochondrial-like n=1 Tax_Id=143995 [Megachile rotundata]	XP_003705474.1	86 kDa	1	1	1	1	0.019	0.103	0.0774	0.047	1	5	5	3
Putative mitochondrial f1f0-atp synthase subunit oscp/atp5 n=1 Tax_Id=7160 [Aedes albopictus]	A0A023EJM2	22 kDa	1	1	1	1	0	0	0	0	1	1	1	3
EAI_07210 Enolase n=1 Tax_Id=610380 [Harpegnathos saltator]	E2B9R0	47 kDa	0.99	1	0.94	0.99	0.143	0.12	0.143	0.12	1	1	1	1
Glyceraldehyde-3-phosphate dehydrogenase n=1 Tax_Id=5802 [Eimeria tenella]	E3VWM6 (+1)	36 kDa	0.67	0.36	0.9	0.96	0	0	0.0324	0.0324	0	0	1	1
KRT16 Keratin, type I cytoskeletal 16 n=2 Tax_Id=9606 [Homo sapiens]	P08779	51 kDa	1	1	1	1	0.209	0.135	0.0486	0.0867	12	6	2	3
GAPDH Glyceraldehyde-3-phosphate dehydrogenase n=1 Tax_Id=74940 [Oncorhynchus tshawytscha]	Q75NA8	36 kDa	0.67	0.36	1	0.95	0	0	0.0537	0.0537	0	0	1	1
Arginine kinase n=1 Tax_Id=13686 [Solenopsis invicta]	B3VUH4	40 kDa	1	1	1	1	0.279	0.254	0.285	0.304	1	1	1	1
MELLADRAFT_76055 Putative uncharacterized protein n=1 Tax_Id=747676 [Melampsora larici-populina (strain 98AG31 / pathotype 3-4-7)]	F4S9P5 (+1)	32 kDa	0.67	0.36	0.99	0.4	0	0.027	0.0608	0	0	0	1	0
PREDICTED: 60 kDa heat shock protein, mitochondrial-like n=1 Tax_Id=132113 [Bombus impatiens]	XP_003491864.1	60 kDa	1	1	1	1	0.13	0.175	0.175	0.132	6	6	6	6
GAPDH Glyceraldehyde-3-phosphate dehydrogenase n=1 Tax_Id=8175 [Sparus aurata]	Q155W8	36 kDa	0.67	0.36	0.98	0.4	0	0	0.0811	0	0	0	1	0
Uncharacterized protein n=1 Tax_Id=7425 [Nasonia vitripennis]	K7IRT4 (+3)	225 kDa	0.99	1	1	1	0.0937	0.109	0.143	0.113	1	2	2	1
BmorCPR73 Putative cuticle protein n=2 Tax_Id=7091 [Bombyx mori]	C0H6R5	15 kDa	0.99	0.99	0.99	0.96	0.128	0.122	0.128	0	1	1	2	0
EAG_00726 Paramyosin, short form n=1 Tax_Id=104421 [Camponotus floridanus]	E2AU74	85 kDa	1	1	1	1	0.212	0.208	0.21	0.208	2	2	1	1
PREDICTED: V-type proton ATPase subunit E-like isoform 1 n=1 Tax_Id=143995 [Megachile rotundata]	XP_003700365.1	26 kDa	1	1	1	1	0.0929	0.133	0.133	0.0973	3	3	3	4
B30_07876 Glyceraldehyde-3-phosphate dehydrogenase n=1 Tax_Id=1208323 [Celeribacter baekdonensis B30]	K2K5Z5	36 kDa	1	0.99	1	1	0.0512	0.0753	0.0512	0.0512	1	1	1	1
EAI_12472 Proline oxidase, mitochondrial n=1 Tax_Id=610380 [Harpegnathos saltator]	E2B4G6	66 kDa	1	1	1	1	0.0418	0.118	0.0854	0.0418	2	6	5	2
TcasGA2_TC013727 Putative uncharacterized protein n=2 Tax_Id=7070 [Tribolium castaneum]	D6WK09 (+1)	30 kDa	1	1	1	1	0.12	0.12	0.0906	0.0906	3	3	2	2
Glyceraldehyde-3-phosphate dehydrogenase n=1 Tax_Id=38945 [Flammulina velutipes]	Q6KFX3	36 kDa	0.99	1	1	1	0.0501	0.0501	0.0501	0.0501	1	1	1	1
ACTB Beta-actin n=1 Tax_Id=8839 [Anas platyrhynchos]	A6ZIB9	42 kDa	1	1	1	1	0.333	0.336	0.328	0.336	1	1	1	1
prs Ribose-phosphate pyrophosphokinase n=2 Tax_Id=573370 [Desulfovibrio magneticus (strain ATCC 700980 / DSM 13731 / RS-1)]	C4XHR0	34 kDa	0.98	0.88	0.96	0.98	0.0255	0	0.0255	0.0255	1	0	1	1
GB18917 transcript:GB18917-RA description:"" n=1 Tax_Id=7460 [Apis mellifera]	GB18917-PA (+4)	17 kDa	1	1	1	1	0.435	0.503	0.361	0.517	5	6	4	6
LOTGIDRAFT_219043 Dihydrolipoyl dehydrogenase n=1 Tax_Id=225164 [Lottia gigantea]	V4A6K4	54 kDa	1	1	1	1	0	0	0	0	1	1	1	1
Uncharacterized protein n=1 Tax_Id=7425 [Nasonia vitripennis]	K7J2G5 (+1)	48 kDa	1	1	1	1	0.14	0.143	0.143	0.12	2	2	2	2
G5I_09314 ADP,ATP carrier protein 2 n=1 Tax_Id=103372 [Acromyrmex echinatior]	F4WTW2	33 kDa	1	1	1	1	0.09	0.143	0.09	0.127	3	5	3	3
G5I_05855 Myosin light chain alkali n=1 Tax_Id=103372 [Acromyrmex echinatior]	F4WJH6 (+1)	23 kDa	1	1	1	1	0.0619	0.129	0.219	0.119	1	3	3	2
atpD ATP synthase subunit beta n=1 Tax_Id=545696 [Holdemania filiformis DSM 12042]	B9Y4L2	51 kDa	0.99	1	1	1	0.128	0.0707	0.105	0.128	1	1	1	1
YQE_12818 Uncharacterized protein n=1 Tax_Id=77166 [Dendroctonus ponderosae]	J3JVB5	55 kDa	1	1	1	1	0.0711	0.0711	0.061	0.061	3	4	4	4
Dana\GF19402 GF19402 n=2 Tax_Id=7217 [Drosophila ananassae]	B3MXP7 (+4)	22 kDa	1	1	1	1	0.242	0.186	0.124	0.18	4	4	2	3
Uncharacterized protein n=1 Tax_Id=12957 [Atta cephalotes]	W4VV02	19 kDa	1	1	1	1	0	0	0	0	1	1	1	1
Arginine kinase n=1 Tax_Id=210409 [Portunus trituberculatus]	G3D676 (+9)	40 kDa	1	0.99	0.99	1	0.165	0.174	0.174	0.14	1	1	1	1
EAG_01977 Phosphoglycerate kinase n=1 Tax_Id=104421 [Camponotus floridanus]	E2AJ35	45 kDa	1	1	1	1	0.0434	0.0819	0.0843	0.0795	3	3	3	4
EAI_16215 Dihydrolipoyllysine-residue succinyltransferase component of 2-oxoglutarate dehydrogenase complex, mitochondrial n=1 Tax_Id=610380 [Harpegnathos saltator]	E2BWH7	47 kDa	1	1	1	1	0.0343	0.0343	0.0343	0.0343	1	1	1	1
PREDICTED: LOW QUALITY PROTEIN: probable isocitrate dehydrogenase [NAD] subunit alpha, mitochondrial-like n=1 Tax_Id=30195 [Bombus terrestris]	XP_003395985.1 (+1)	46 kDa	1	1	1	1	0.0815	0.101	0.06	0.06	3	5	4	2
EAG_01524 Troponin I n=1 Tax_Id=104421 [Camponotus floridanus]	E2AZ99	59 kDa	1	1	1	1	0.049	0.049	0.049	0.0272	3	3	3	2
BN717_01048 Integral membrane sensor signal transduction histidine kinase n=1 Tax_Id=1262823 [Clostridium sp. CAG:575]	R6HEJ0	58 kDa	0.99	0.99	0.99	0.99	0.0298	0.0298	0.0298	0.0298	1	1	1	1
EAG_13772 Catalase n=1 Tax_Id=104421 [Camponotus floridanus]	E2AJX6	58 kDa	1	1	1	1	0.0351	0.0292	0.0351	0.0351	2	1	2	2
C16orf11 Uncharacterized protein n=2 Tax_Id=30611 [Otolemur garnettii]	H0X4X6	58 kDa	0.92	0.99	0.62	0.79	0.0306	0.0306	0	0	1	1	0	0
ATP5A1W ATP synthase subunit alpha n=1 Tax_Id=9031 [Gallus gallus]	F1NGA2	60 kDa	0.99	1	1	1	0.168	0.181	0.183	0.181	1	1	1	1
PREDICTED: sorbitol dehydrogenase-like isoform 1 n=1 Tax_Id=30195 [Bombus terrestris]	XP_003402902.1 (+2)	38 kDa	1	1	1	1	0.0829	0.0829	0.0829	0.0429	2	2	2	2
Uncharacterized protein n=2 Tax_Id=7425 [Nasonia vitripennis]	K7J1D8	52 kDa	1	1	1	1	0.0352	0.0352	0.0352	0.0725	1	1	1	2
DACRYDRAFT_21617 Enolase n=1 Tax_Id=745407 [Dacryopinax sp. (strain DJM 731)]	M5GDM4	48 kDa	0.99	0.99	0.99	1	0.0336	0.0336	0.0336	0.0336	1	1	1	1
ACT3 Actin-3 n=1 Tax_Id=28845 [Diphyllobothrium dendriticum]	P53457	42 kDa	0.99	0.99	0.99	0.99	0.228	0.22	0.223	0.231	1	1	1	1
rplO 50S ribosomal protein L15 n=1 Tax_Id=1196835 [Pseudomonas stutzeri CCUG 29243]	I4CXL7 (+3)	15 kDa	0.99	0.98	0.93	0.99	0.0764	0.0764	0.0764	0.0764	1	1	1	1
EAG_11009 Pyruvate kinase n=1 Tax_Id=104421 [Camponotus floridanus]	E2AJ75	117 kDa	1	1	1	1	0.063	0.0695	0.0148	0.025	4	5	1	3
EAG_01199 Glutathione S-transferase n=1 Tax_Id=104421 [Camponotus floridanus]	E2AX16	23 kDa	0.99	0.99	1	1	0.0891	0.0891	0.0891	0.0891	1	1	1	1
EAG_14672 Alpha-actinin, sarcomeric n=1 Tax_Id=104421 [Camponotus floridanus]	E2ACU8 (+6)	100 kDa	0.99	1	1	0.99	0.0138	0.0334	0.0392	0.0138	1	5	6	1
EAI_08411 Alpha-N-acetylgalactosaminidase n=1 Tax_Id=610380 [Harpegnathos saltator]	E2B637	160 kDa	1	1	1	1	0.0194	0.0201	0.0101	0.0194	3	4	2	3
G5I_12206 Pyruvate kinase n=1 Tax_Id=103372 [Acromyrmex echinatior]	F4X1N8 (+1)	38 kDa	0.99	0.99	0.99	1	0.105	0.0763	0.0395	0.0678	1	1	1	1
ATP1 ATP synthase subunit alpha n=1 Tax_Id=597362 [Agaricus bisporus var. burnettii (strain JB137-S8 / ATCC MYA-4627 / FGSC 10392)]	K5X1I1 (+1)	58 kDa	0.39	0.89	0.98	0.09	0.0446	0.0595	0.0818	0.0595	0	0	1	0
Uncharacterized protein n=1 Tax_Id=12957 [Atta cephalotes]	W4VT74	84 kDa	1	1	1	1	0	0	0	0	1	4	2	2
LOC551039 Dihydrolipoyl dehydrogenase n=3 Tax_Id=7460 [Apis mellifera]	H9KKR1 (+1)	55 kDa	1	1	1	0.99	0.0316	0.0316	0.0316	0.0316	1	1	1	1
EAG_00653 Apolipophorins n=1 Tax_Id=104421 [Camponotus floridanus]	E2A7K7	377 kDa	0.96	0.99	0.96	1	0.00236	0.00236	0.00236	0.00591	1	1	1	3
ENSPCAG00000013314 transcript:ENSPCAT00000013466 gene_biotype:protein_coding transcript_biotype:protein_coding n=1 Tax_Id=9813 [Procavia capensis]	ENSPCAP00000012586	185 kDa	0.97	0.74	0.93	0.76	0.00487	0	0.00487	0	1	0	1	0
Putative ras-related protein rab-11a n=1 Tax_Id=72859 [Rhipicephalus pulchellus]	L7M4E8 (+4)	24 kDa	1	0.98	1	1	0.161	0	0.207	0.157	3	0	4	3
PREDICTED: 14-3-3 protein zeta-like n=1 Tax_Id=7425 [Nasonia vitripennis]	XP_001600046.2	30 kDa	1	1	1	1	0.137	0.141	0.141	0.141	1	1	1	1
Enolase n=1 Tax_Id=7370 [Musca domestica]	T1PF13 (+1)	47 kDa	0.97	0.9	0.99	0.82	0	0	0	0	1	1	1	0
PREDICTED: pyrroline-5-carboxylate reductase 2-like isoform 1 n=1 Tax_Id=30195 [Bombus terrestris]	XP_003399566.1 (+2)	28 kDa	1	1	0.99	1	0.119	0.119	0.0519	0.119	2	2	1	2
Dper\GL10916 GL10916 n=2 Tax_Id=7234 [Drosophila persimilis]	B4GCZ0 (+1)	109 kDa	0.99	1	1	0.99	0.015	0.0279	0.0299	0.015	2	4	4	2
Triosephosphate isomerase n=2 Tax_Id=7425 [Nasonia vitripennis]	K7J7M3	27 kDa	0.99	0.98	0.98	1	0.0931	0.0931	0.0931	0.0972	1	1	1	2
KRT14 Uncharacterized protein n=2 Tax_Id=9544 [Macaca mulatta]	F7H312 (+4)	52 kDa	1	1	0.95	1	0.196	0.219	0.0484	0.118	2	3	0	1
Isoform 3 of Tropomyosin-2 n=1 Tax_Id=7091 [Bombyx mori]	Q1HPQ0-3	33 kDa	1	1	1	1	0.211	0.254	0.31	0.345	1	1	2	2
Keratin 86 n=1 Tax_Id=9940 [Ovis aries]	E3VW87	53 kDa	1	0	1	1	0.154	0	0.0329	0.0247	7	0	1	1
SI859A1_03535 Putative uncharacterized protein n=1 Tax_Id=287752 [Manganese-oxidizing bacterium (strain SI85-9A1)]	Q1YE82	32 kDa	0.95	0.89	0.9	0.88	0.036	0	0.036	0	1	0	1	0
Act2 Putative muscle actin n=1 Tax_Id=50650 [Lygus lineolaris]	A1BPP6 (+15)	42 kDa	0.92	0.81	0.59	0.97	0.33	0.484	0.444	0.436	1	0	0	1
atpD ATP synthase subunit beta n=1 Tax_Id=1262700 [Anaerotruncus sp. CAG:528]	R5XW42	50 kDa	0.99	1	0.99	1	0.0629	0.039	0.039	0.0629	1	1	1	1
dnaG DNA primase n=1 Tax_Id=557723 [Haemophilus parasuis serovar 5 (strain SH0165)]	B8F646 (+6)	66 kDa	0.97	0.92	0.99	0.99	0.0206	0.0206	0.0206	0.0206	1	1	1	1
RCOM_1471880 Malate dehydrogenase, putative n=2 Tax_Id=3988 [Ricinus communis]	B9RLY1 (+4)	43 kDa	0.85	0.88	0.98	0.95	0	0.0316	0.0316	0.0316	0	1	1	1
EAG_08302 Thioredoxin-dependent peroxide reductase, mitochondrial n=1 Tax_Id=104421 [Camponotus floridanus]	E2APK3	27 kDa	1	1	1	1	0.12	0.12	0.0744	0.12	2	2	1	2
CpipJ_CPIJ004239 ADP-ribosylation factor 1 n=2 Tax_Id=7176 [Culex quinquefasciatus]	B0WAT5 (+57)	21 kDa	1	1	1	1	0.192	0.198	0.115	0.319	3	3	2	5
PIIN_08032 Malate dehydrogenase n=1 Tax_Id=1109443 [Piriformospora indica (strain DSM 11827)]	G4TRY5	35 kDa	0.98	0.99	0.97	0.99	0.0742	0.0742	0.0742	0.0742	1	1	1	1
Uncharacterized protein n=2 Tax_Id=7460 [Apis mellifera]	H9KS84 (+10)	121 kDa	1	1	1	0.92	0.0129	0.0129	0.0147	0.0147	1	2	2	1
KRT31 Keratin 31 n=2 Tax_Id=9913 [Bos taurus]	Q148I8	47 kDa	1	0	1	1	0.188	0	0.0938	0.0312	7	0	3	1
Pmar_PMAR025433 Actin, putative n=3 Tax_Id=423536 [Perkinsus marinus (strain ATCC 50983 / TXsc)]	C5K5X4	43 kDa	0.99	0.99	0.99	0.99	0.0684	0.0684	0.0684	0.0684	1	1	1	1
EAG_14181 Succinate dehydrogenase [ubiquinone] flavoprotein subunit, mitochondrial n=1 Tax_Id=104421 [Camponotus floridanus]	E2AMC7 (+10)	72 kDa	0.94	1	1	0.99	0.0215	0.0215	0.0384	0.0215	1	2	2	2
atpA ATP synthase subunit alpha n=1 Tax_Id=706587 [Desulfomonile tiedjei (strain ATCC 49306 / DSM 6799 / DCB-1)]	I4C9W1	56 kDa	0.99	0.99	0.99	0.99	0.0236	0.0236	0.0236	0.0236	1	1	1	1
K425_783 Phosphoglycerate mutase 1 family n=1 Tax_Id=69319 [Microplitis demolitor]	A0A022T4R4	47 kDa	0.94	0.98	0.91	0.98	0	0	0	0	1	1	1	1
CAPTEDRAFT_219998 Uncharacterized protein n=1 Tax_Id=283909 [Capitella teleta]	R7UJF6 (+1)	21 kDa	1	1	1	1	0.043	0.118	0.0538	0.0538	1	2	1	1
PREDICTED: nucleoside diphosphate kinase-like n=1 Tax_Id=7425 [Nasonia vitripennis]	XP_003423874.1	18 kDa	1	1	1	0.99	0.177	0.253	0.253	0.253	1	2	1	1
PREDICTED: myophilin-like n=1 Tax_Id=30195 [Bombus terrestris]	XP_003401260.1 (+1)	19 kDa	0.99	1	1	1	0.071	0.178	0.26	0.107	1	2	3	2
Dihydrolipoyl dehydrogenase n=1 Tax_Id=77166 [Dendroctonus ponderosae]	J3JYZ4	52 kDa	1	1	1	1	0.0327	0.0327	0.0327	0.0327	1	1	1	1
CSE45_3192 HTH-type transcriptional regulator NsrR n=1 Tax_Id=501479 [Citreicella sp. SE45]	D0D9I7	16 kDa	0.45	0.96	0.95	0.91	0	0.06	0.06	0.06	0	1	1	1
LOC100125490 Uncharacterized protein n=2 Tax_Id=8090 [Oryzias latipes]	H2LKZ3 (+3)	71 kDa	0.99	1	0.51	1	0.0247	0.0633	0	0.0432	1	3	0	3
KRT5 Keratin, type II cytoskeletal 5 n=2 Tax_Id=9606 [Homo sapiens]	P13647	62 kDa	1	1	0	1	0.112	0.102	0	0.0983	3	4	0	4
PREDICTED: V-type proton ATPase catalytic subunit A-like n=1 Tax_Id=143995 [Megachile rotundata]	XP_003700039.1	68 kDa	1	1	1	1	0.0438	0.0519	0.0438	0.138	2	3	2	7
unspecified product n=1 Tax_Id=41668 [Entamoeba moshkovskii Laredo]	EMO_021930	?	0.78	0.97	0.5	0.61	0	0	0	0	0	1	0	0
ACTB Beta-actin n=1 Tax_Id=36249 [Corvus macrorhynchos]	D5MU85 (+59)	42 kDa	1	1	1	0.98	0.333	0.301	0.328	0.291	1	1	1	1
EAI_00846 Vacuolar proton pump subunit E n=1 Tax_Id=610380 [Harpegnathos saltator]	E2BNW7 (+3)	26 kDa	0.98	0.95	0.99	0.97	0.15	0.106	0.146	0.111	1	1	1	1
PREDICTED: triosephosphate isomerase-like n=1 Tax_Id=30195 [Bombus terrestris]	XP_003399634.1	33 kDa	1	1	1	1	0.144	0.144	0.144	0.144	2	2	2	2
ATP synthase oligomycin sensitivity conferral protein n=1 Tax_Id=223852 [Toxoptera citricida]	Q5XUB9	23 kDa	1	1	1	0.99	0.13	0.13	0.13	0.13	1	1	1	1
Actb Putative uncharacterized protein n=1 Tax_Id=10090 [Mus musculus]	Q3UBQ4	42 kDa	1	1	0.99	1	0.281	0.257	0.209	0.233	1	1	1	1
Uncharacterized protein n=1 Tax_Id=12957 [Atta cephalotes]	W4WJR2	47 kDa	1	1	1	1	0	0	0	0	3	2	2	1
PREDICTED: UTP--glucose-1-phosphate uridylyltransferase-like n=1 Tax_Id=7463 [Apis florea]	XP_003693411.1 (+5)	54 kDa	1	1	1	1	0.0437	0.0437	0.025	0.025	2	2	1	1
EAG_08224 Tubulin beta-1 chain n=1 Tax_Id=104421 [Camponotus floridanus]	E2AQX7 (+10)	50 kDa	0.98	1	0.99	1	0.0201	0.094	0.038	0.0537	1	4	2	2
LOTGIDRAFT_208208 Uncharacterized protein n=1 Tax_Id=225164 [Lottia gigantea]	V4BC69	42 kDa	1	0.99	0.99	1	0	0	0	0	1	1	1	1
EAG_01039 Aldose reductase n=1 Tax_Id=104421 [Camponotus floridanus]	E2AB23	36 kDa	1	1	1	1	0.0442	0.0442	0.0442	0.0694	1	1	1	2
PREDICTED: paramyosin, long form-like n=1 Tax_Id=30195 [Bombus terrestris]	XP_003395921.1 (+1)	102 kDa	1	1	0.48	0.99	0.395	0.36	0.313	0.368	2	2	0	1
PREDICTED: ATP synthase subunit beta, mitochondrial-like n=1 Tax_Id=143995 [Megachile rotundata]	XP_003702837.1	55 kDa	0.98	0.99	0.98	0.99	0.618	0.422	0.578	0.539	1	1	1	1
Actin n=1 Tax_Id=85432 [Taenia pisiformis]	K7SRY9 (+7)	42 kDa	0.58	0.99	0.99	0.99	0.322	0.37	0.37	0.346	0	1	1	1
G5I_10959 Putative pyruvate dehydrogenase E1 component subunit alpha, mitochondrial n=1 Tax_Id=103372 [Acromyrmex echinatior]	F4WYA1	44 kDa	0.98	1	1	1	0.0455	0.0808	0.141	0.0606	1	2	3	1
HmN_000719400 ATP synthase subunit beta n=1 Tax_Id=85433 [Hymenolepis microstoma]	U6IE10	56 kDa	0.99	0.86	0.99	0.99	0	0	0	0	1	0	1	1
Atpsyn-beta ATP synthase subunit beta n=1 Tax_Id=7091 [Bombyx mori]	H9JSP4 (+2)	55 kDa	0.98	0.99	0.98	1	0.612	0.415	0.571	0.532	1	1	1	1
Putative vacuolar ATP synthase subunit E n=1 Tax_Id=177089 [Maconellicoccus hirsutus]	A2I3U1	26 kDa	0.99	0.9	0.92	0.91	0.0752	0.0398	0.0752	0.0398	1	0	1	1
PREDICTED: malate dehydrogenase, mitochondrial-like n=1 Tax_Id=143995 [Megachile rotundata]	XP_003703449.1	36 kDa	0.11	0.13	0.97	0.19	0.115	0.144	0.115	0.115	0	0	1	0
EAI_14887 Phosphoglycerate kinase n=1 Tax_Id=610380 [Harpegnathos saltator]	E2BGV9	45 kDa	1	0.99	1	1	0.0651	0.0675	0.0675	0.0675	1	1	1	1
Myosin tail n=1 Tax_Id=7370 [Musca domestica]	T1PAX0 (+11)	221 kDa	0.99	1	1	1	0	0	0	0	1	1	1	1
H072_4845 Uncharacterized protein n=1 Tax_Id=1284197 [Dactylellina haptotyla CBS 200.50]	S8AJB3	101 kDa	0.33	0.6	0.98	0.66	0	0	0.0102	0	0	0	1	0
Putative flightin n=1 Tax_Id=1370023 [Corethrella appendiculata]	U5EF38	16 kDa	1	0.99	0.99	0.52	0	0	0	0	1	1	1	0
EAG_06997 Isocitrate dehydrogenase [NAD] subunit gamma, mitochondrial n=1 Tax_Id=104421 [Camponotus floridanus]	E1ZZ09	42 kDa	1	1	0.99	1	0.0286	0.0286	0.0286	0.0286	2	1	1	1
WALSEDRAFT_31908 Malate dehydrogenase n=1 Tax_Id=671144 [Wallemia sebi (strain ATCC MYA-4683 / CBS 633.66)]	I4YFJ7 (+1)	35 kDa	0.97	0.99	0.99	0.99	0.036	0.036	0.036	0.036	1	1	1	1
GGTG_03302 Uncharacterized protein n=1 Tax_Id=644352 [Gaeumannomyces graminis var. tritici (strain R3-111a-1)]	J3NPU5	59 kDa	0.97	0.97	0.51	0.69	0.0151	0.0151	0	0	1	1	0	0
EAI_04769 Mitochondrial-processing peptidase subunit beta n=1 Tax_Id=610380 [Harpegnathos saltator]	E2BHD1	53 kDa	0.99	1	0.99	1	0.0273	0.0273	0.0482	0.0273	1	1	1	1
EAI_00667 Tropomyosin-2 n=1 Tax_Id=610380 [Harpegnathos saltator]	E2BT18	33 kDa	0.99	1	1	1	0.197	0.254	0.261	0.282	1	2	2	2
Phospholipase A1 Tax_Id=30212 [Vespula germanica]	Q3ZU95	33 kDa	1	1	0	1	0.197	0.137	0	0.0967	4	3	0	3
Uncharacterized protein n=1 Tax_Id=12957 [Atta cephalotes]	W4WCF6	36 kDa	0	0.83	1	0.44	0	0	0	0	0	0	1	0
LOC410059 Citrate synthase n=3 Tax_Id=7460 [Apis mellifera]	H9K626 (+3)	52 kDa	0	1	1	0.99	0	0.0563	0.0563	0.0844	0	1	1	1
G5I_03318 Apolipophorin n=1 Tax_Id=103372 [Acromyrmex echinatior]	F4WCP2	377 kDa	0.99	1	1	1	0.00445	0.00445	0.00741	0.00445	1	1	2	2
atpD ATP synthase subunit beta n=1 Tax_Id=1191523 [Melioribacter roseus (strain P3M)]	I6YYF5	52 kDa	0.55	0.99	0.99	0.99	0.0298	0.0617	0.0702	0.0617	0	1	1	1
PREDICTED: NADH dehydrogenase [ubiquinone] iron-sulfur protein 3, mitochondrial-like n=1 Tax_Id=143995 [Megachile rotundata]	XP_003706071.1	30 kDa	1	1	0.99	1	0.0428	0.0506	0.0428	0.0934	1	2	1	2
LOC551944 Uncharacterized protein n=2 Tax_Id=7460 [Apis mellifera]	H9JZY6 (+6)	33 kDa	1	1	0.99	1	0.0893	0.124	0.0412	0.0825	2	3	1	3
PREDICTED: muscle-specific protein 20-like n=1 Tax_Id=143995 [Megachile rotundata]	XP_003706443.1	21 kDa	1	1	1	1	0.147	0.147	0.147	0.147	1	1	1	1
EGM_07909 Putative uncharacterized protein n=1 Tax_Id=9541 [Macaca fascicularis]	G7PUS5	52 kDa	1	1	0.14	1	0.16	0.166	0.0483	0.0987	1	1	0	1
ENSG00000110955 transcript:ENST00000553007 gene_biotype:protein_coding transcript_biotype:protein_coding n=1 Tax_Id=9606 [Homo sapiens]	ENSP00000447571	27 kDa	0.99	1	0.99	0.99	0.409	0.347	0.409	0.409	1	1	1	1
PREDICTED: ADP,ATP carrier protein 2-like n=1 Tax_Id=143995 [Megachile rotundata]	XP_003702410.1	33 kDa	0.99	1	1	1	0.09	0.113	0.133	0.133	1	1	1	1
G5I_08967 V-type proton ATPase subunit G n=1 Tax_Id=103372 [Acromyrmex echinatior]	F4WSZ5 (+8)	14 kDa	1	1	1	1	0.136	0.136	0.136	0.136	2	2	1	2
Venom allergen 5 Tax_Id=30211 [Vespula flavopilosa]	P35783	23 kDa	0	1	0.99	1	0	0.127	0.0784	0.0784	0	2	1	1
OilCA1 Cytoplasmic actin Tax_Id=107032 [Oikopleura longicauda]	Q9U8M1	42 kDa	1	0.99	0.97	0.43	0.325	0.325	0.283	0.291	1	1	1	0
Uncharacterized protein n=1 Tax_Id=77166 [Dendroctonus ponderosae]	J3JTW1	61 kDa	0.99	0.99	0.97	0.99	0.145	0.167	0.152	0.131	1	1	1	1
Type II alpha-keratin IIC n=1 Tax_Id=9031 [Gallus gallus]	Q6PVZ3	57 kDa	0.99	0.99	0.99	1	0.023	0.023	0.023	0.023	1	1	1	1
pdh-a Pyruvate dehydrogenase alpha n=1 Tax_Id=39758 [Mayetiola destructor]	V5SIW1	42 kDa	1	0.99	0.99	1	0	0	0	0	1	1	1	1
Uncharacterized protein n=2 Tax_Id=7425 [Nasonia vitripennis]	K7IUW0	27 kDa	1	0.99	0.99	1	0.0494	0.0494	0.0494	0.0494	1	1	1	1
PREDICTED: glucose-6-phosphate isomerase-like n=1 Tax_Id=30195 [Bombus terrestris]	XP_003396233.1 (+1)	63 kDa	1	1	1	1	0.0269	0.0503	0.0269	0.0269	1	2	1	1
EAG_10010 ATP synthase subunit O, mitochondrial n=1 Tax_Id=104421 [Camponotus floridanus]	E1ZY57	22 kDa	1	1	1	1	0.0865	0.0865	0.0529	0.0962	2	2	1	1
ATP synthase subunit beta, mitochondrial n=1 Tax_Id=7425 [Nasonia vitripennis]	NP_001153366.1	55 kDa	1	0	1	1	0.455	0	0.414	0.375	1	0	1	1
Actb Putative uncharacterized protein n=1 Tax_Id=10090 [Mus musculus]	Q3UAA9	42 kDa	0.84	0.91	0.95	0.99	0.275	0.232	0.277	0.232	0	0	1	1
PREDICTED: phosphoglycerate mutase 2-like n=1 Tax_Id=30195 [Bombus terrestris]	XP_003401463.1 (+1)	35 kDa	1	0.99	0.16	1	0.139	0.103	0.1	0.145	1	1	0	1
ANIA_05775 Putative Zn(II)2Cys6 transcription factor (Eurofung) n=1 Tax_Id=227321 [Emericella nidulans (strain FGSC A4 / ATCC 38163 / CBS 112.46 / NRRL 194 / M139)]	C8VFF7 (+2)	77 kDa	0.38	0.98	0.31	0.34	0	0.0133	0	0	0	1	0	0
Uncharacterized protein [Erythranthe guttata]	A0A022R1W9	59 kDa	0.99	1	1	0.99	0	0	0	0	1	1	1	1
PREDICTED: glycogen phosphorylase-like n=1 Tax_Id=132113 [Bombus impatiens]	XP_003488962.1	149 kDa	0.97	1	0.99	1	0.00922	0.00922	0.00922	0.00922	1	1	1	1
EAI_10922 Cytochrome c1, heme protein, mitochondrial n=1 Tax_Id=610380 [Harpegnathos saltator]	E2B6N5 (+1)	34 kDa	0.99	0.99	0.99	1	0.0523	0.0523	0.0523	0.0523	1	1	1	1
ATP synthase subunit beta n=1 Tax_Id=6326 [Bursaphelenchus xylophilus]	D1MBQ0	57 kDa	0.99	0.98	0.99	1	0.306	0.167	0.199	0.22	1	1	1	2
fliI Flagellum-specific ATP synthase n=1 Tax_Id=1189611 [Nitratireductor aquibiodomus RA22]	I5BYP8 (+1)	50 kDa	0.99	0.99	0.99	0.99	0.0258	0.0258	0.0258	0.0258	1	1	1	1
KRT2 Uncharacterized protein n=2 Tax_Id=9598 [Pan troglodytes]	H2R1Z0	65 kDa	1	0	1	1	0.212	0	0.181	0.195	3	0	1	1
Phum_PHUM446380 Pyrroline-5-carboxylate reductase n=2 Tax_Id=121224 [Pediculus humanus subsp. corporis]	E0VU70	29 kDa	0.97	0.98	0.98	0.96	0.048	0.048	0.048	0.048	1	1	1	1
Actin, cytoplasmic n=1 Tax_Id=7741 [Branchiostoma belcheri]	Q93129	42 kDa	1	1	0.94	0.96	0.267	0.333	0.304	0.312	1	2	0	1
AGAP011363 AGAP011363-PA n=3 Tax_Id=7165 [Anopheles gambiae]	A0NFB8 (+37)	24 kDa	1	0.76	0.63	1	0.105	0	0	0.115	2	0	0	3
MGL_0980 Dihydrolipoyl dehydrogenase n=2 Tax_Id=425265 [Malassezia globosa (strain ATCC MYA-4612 / CBS 7966)]	A8PVX8	54 kDa	0.99	1	0.99	0.99	0.0417	0.0417	0.0417	0.0417	1	1	1	1
TcasGA2_TC005725 Putative uncharacterized protein n=2 Tax_Id=7070 [Tribolium castaneum]	D6WWL1	85 kDa	0.99	0	1	1	0.019	0	0.019	0.019	1	0	1	1
MLC2 Myosin light chain 2 n=1 Tax_Id=7092 [Bombyx mandarina]	B0FL77 (+7)	22 kDa	0.92	0.91	0.96	0.99	0.0796	0.0796	0.0796	0.0796	1	1	1	1
EAG_06992 Mitochondrial-processing peptidase subunit beta n=1 Tax_Id=104421 [Camponotus floridanus]	E2AL22 (+1)	53 kDa	1	1	1	0.17	0.0294	0.0294	0.021	0	1	1	2	0
TcasGA2_TC013931 Putative uncharacterized protein n=2 Tax_Id=7070 [Tribolium castaneum]	D6WNL2 (+15)	17 kDa	0	0.99	0.99	1	0	0.101	0.101	0.101	0	1	1	1
EAG_06492 Putative uncharacterized protein n=1 Tax_Id=104421 [Camponotus floridanus]	E1ZYF1 (+4)	24 kDa	0.98	0.27	0.99	0.99	0.0468	0	0.0468	0.0468	1	0	1	1
Dpse\GA22684 GA22684 n=2 Tax_Id=46245 [Drosophila pseudoobscura pseudoobscura]	B5DL96	61 kDa	0.99	1	1	0.99	0.161	0.148	0.148	0.147	1	2	2	1
WBGene00106930 Uncharacterized protein n=1 Tax_Id=54126 [Pristionchus pacificus]	H3F5E6	30 kDa	0.98	0.97	0.94	0.99	0.0645	0.0645	0.0645	0.0645	1	1	1	1
PREDICTED: electron transfer flavoprotein subunit alpha, mitochondrial-like n=1 Tax_Id=143995 [Megachile rotundata]	XP_003700429.1	35 kDa	1	0.99	0.99	1	0.039	0.039	0.039	0.039	1	1	1	1
Actb Putative uncharacterized protein n=1 Tax_Id=10090 [Mus musculus]	Q3UBP6	42 kDa	1	0.99	0.97	0.94	0.325	0.301	0.28	0.243	1	1	0	1
ENSAMXG00000019855 transcript:ENSAMXT00000020751 gene_biotype:protein_coding transcript_biotype:protein_coding n=1 Tax_Id=7994 [Astyanax mexicanus]	ENSAMXP00000020751 (+1)	245 kDa	0.93	0.97	0.99	0.97	0	0	0	0	1	1	1	1
PREDICTED: electron transfer flavoprotein subunit beta-like n=1 Tax_Id=7463 [Apis florea]	XP_003698462.1	28 kDa	1	1	0.99	1	0.0474	0.0474	0.0474	0.111	1	1	1	2
Uncharacterized protein n=2 Tax_Id=59463 [Myotis lucifugus]	G1PCL8 (+1)	57 kDa	0.99	0.99	0.99	1	0.0978	0.0978	0.0587	0.0763	1	1	1	1
PREDICTED: leucine-rich repeat and death domain-containing protein 1-like n=1 Tax_Id=10224 [Saccoglossus kowalevskii]	XP_006817047.1	85 kDa	0.97	0.94	0.98	0.99	0	0	0	0	1	1	1	1
DAPPUDRAFT_230767 Putative uncharacterized protein n=1 Tax_Id=6669 [Daphnia pulex]	E9GD94	28 kDa	0.99	1	1	1	0.0648	0.0648	0.178	0.0648	1	1	2	1
Dere\GG15062 GG15062 n=2 Tax_Id=7220 [Drosophila erecta]	B3NBN9 (+2)	102 kDa	0.74	1	0.98	0.11	0.0262	0.0284	0.0353	0.0262	0	1	1	0
A11A3_13190 Short chain dehydrogenase n=1 Tax_Id=1177179 [Alcanivorax hongdengensis A-11-3]	L0W944	30 kDa	0.94	0.99	0.99	0.99	0.0655	0.0655	0.0655	0.0655	1	1	1	1
EAI_16590 Probable isocitrate dehydrogenase [NAD] subunit beta, mitochondrial n=1 Tax_Id=610380 [Harpegnathos saltator]	E2BB73 (+2)	41 kDa	0.99	0.99	0.99	0.99	0.0535	0.0535	0.0535	0.0535	1	1	1	1
PREDICTED: calponin homology domain-containing protein DDB_G0272472-like isoform X34 n=1 Tax_Id=7460 [Apis mellifera]	XP_006571130.1 (+1)	30 kDa	0.99	0.99	0.99	0.99	0	0	0	0	1	1	1	1
Uncharacterized protein n=1 Tax_Id=12957 [Atta cephalotes]	W4WVA6	37 kDa	0.99	1	1	1	0	0	0	0	1	1	1	2
Putative troponin t skeletal muscle n=1 Tax_Id=869069 [Psorophora albipes]	T1D464	46 kDa	0.88	0.98	0.94	0.98	0.0849	0.0875	0.0875	0.117	0	1	0	1
Vitellogenin n=1 Tax_Id=7454 [Vespula vulgaris]	G8IIT0	200 kDa	0	1	0.99	0	0	0.0171	0.00968	0	0	3	2	0
EAI_08831 Paramyosin, short form n=1 Tax_Id=610380 [Harpegnathos saltator]	E2CA17	74 kDa	0.99	1	0.99	0.99	0.308	0.306	0.308	0.308	1	1	1	1
EAG_06493 Putative uncharacterized protein n=1 Tax_Id=104421 [Camponotus floridanus]	E1ZYF2	22 kDa	0.61	0.24	0.23	0.97	0	0	0	0.0577	0	0	0	1
EAG_13423 Elongation factor 1-alpha n=1 Tax_Id=104421 [Camponotus floridanus]	E2A252 (+13)	50 kDa	0	1	0	0.75	0	0.0933	0	0	0	3	0	0
Solyc09g091070.1 Malate dehydrogenase n=1 Tax_Id=4081 [Solanum lycopersicum]	K4CWD3 (+2)	32 kDa	0.98	0.98	0.99	0.99	0.0436	0.0436	0.0436	0.0436	1	1	1	1
LOC408875 Uncharacterized protein n=3 Tax_Id=7460 [Apis mellifera]	H9KF77 (+13)	21 kDa	0.99	0.77	0.93	0.96	0.261	0.154	0.25	0.261	1	0	1	1
PREDICTED: malate dehydrogenase, mitochondrial-like n=1 Tax_Id=30195 [Bombus terrestris]	XP_003397228.1 (+1)	36 kDa	0.99	1	0.99	0.99	0.124	0.153	0.124	0.124	1	1	1	1
EAG_05177 Vacuolar ATP synthase subunit B n=1 Tax_Id=104421 [Camponotus floridanus]	E2AP90 (+1)	55 kDa	0.79	0.83	0.99	0.86	0.0424	0.0424	0.0323	0.0323	0	0	1	0
GSOID_T00000372001 Whole genome shotgun assembly, allelic scaffold set, scaffold scaffoldA_455 n=1 Tax_Id=34765 [Oikopleura dioica]	E4WRJ5	42 kDa	1	0.94	0.66	0.97	0.325	0.336	0.363	0.371	1	0	0	1
MGL_2906 ATP synthase subunit beta n=2 Tax_Id=425265 [Malassezia globosa (strain ATCC MYA-4612 / CBS 7966)]	A8Q6B0	47 kDa	1	0.75	0.99	1	0.196	0.107	0.171	0.196	2	0	1	1
cox4 Mitochondrial cytochrome c oxidase subunit IV n=1 Tax_Id=7004 [Locusta migratoria]	M1R0B9	20 kDa	0.99	0.99	0.99	1	0.0517	0.0517	0.0517	0.0517	1	1	1	1
BZARG_539 tRNA synthetases class I family protein n=1 Tax_Id=1046627 [Bizionia argentinensis JUB59]	G2EHF2	51 kDa	0.95	0.84	0.93	0.99	0.027	0	0.027	0.027	1	0	1	1
PREDICTED: 12 kDa FK506-binding protein-like n=1 Tax_Id=7463 [Apis florea]	XP_003689779.1	10 kDa	1	1	0.99	1	0.177	0.448	0.125	0.302	2	3	1	2
PREDICTED: LOW QUALITY PROTEIN: enolase-like n=1 Tax_Id=7463 [Apis florea]	XP_003695061.1	47 kDa	0.99	0.63	0.24	0.59	0.0782	0.0483	0.0506	0.0276	1	0	0	0
PGA2_c17300 Uncharacterized protein n=1 Tax_Id=383629 [Phaeobacter gallaeciensis (strain 2.10)]	I7EMC5	37 kDa	0.88	0.98	0.96	0.89	0	0.0237	0.0237	0.0237	0	1	1	1
LOC101156021 Uncharacterized protein n=2 Tax_Id=8090 [Oryzias latipes]	H2MSI4	42 kDa	0.99	0.99	0.99	0.98	0.199	0.177	0.169	0.177	1	1	1	1
Tropomyosin 2 n=1 Tax_Id=108931 [Nilaparvata lugens]	V5JDH8	32 kDa	0.98	1	0.99	0.94	0	0	0	0	1	1	1	1
PYU1_G008930 Uncharacterized protein n=1 Tax_Id=65071 [Pythium ultimum]	K3WVF0	200 kDa	0.82	0	0.98	0.96	0	0	0.00538	0.00538	0	0	1	1
Uncharacterized protein n=1 Tax_Id=126957 [Strigamia maritima]	T1JC65	44 kDa	0.97	0.97	0.96	0.99	0.0704	0.0704	0.0704	0.0251	1	1	1	1
BATDEDRAFT_28095 Putative uncharacterized protein n=1 Tax_Id=684364 [Batrachochytrium dendrobatidis (strain JAM81 / FGSC 10211)]	F4PCT8	104 kDa	0.86	0.81	0	0.96	0	0	0	0.0097	0	0	0	1
ATPsyn-beta-RA ATP synthase subunit beta n=1 Tax_Id=7227 [Drosophila melanogaster]	D3DMY7	38 kDa	0	1	0.14	0.94	0	0.38	0.547	0.49	0	1	0	1
EAG_10812 Lambda-crystallin-like protein n=1 Tax_Id=104421 [Camponotus floridanus]	E2AYS3 (+1)	36 kDa	1	0.9	0	1	0.0346	0.0346	0	0.0755	2	1	0	2
EAG_09549 40S ribosomal protein S15a n=1 Tax_Id=104421 [Camponotus floridanus]	E1ZZB6 (+2)	15 kDa	0.75	1	0	1	0	0.262	0	0.108	0	2	0	1
EAG_00727 Paramyosin, long form n=1 Tax_Id=104421 [Camponotus floridanus]	E2AU75	61 kDa	0	0.89	0.65	0.99	0	0.309	0.261	0.292	0	0	0	1
Naga_100035g40 Conserved protein with yshh some fused to n=1 Tax_Id=72520 [Nannochloropsis gaditana]	W7U249	34 kDa	0.98	0.96	0.69	0.6	0	0	0	0	1	1	0	0
Putative atp synthase n=1 Tax_Id=1370023 [Corethrella appendiculata]	U5EXN0	27 kDa	0.99	1	0.99	0.99	0	0	0	0	1	1	1	1
Pyruvate kinase n=1 Tax_Id=7425 [Nasonia vitripennis]	K7J236 (+3)	60 kDa	0.98	0.99	0.99	0.99	0.0544	0.0853	0.0236	0.0309	1	1	1	1
ENSPPYG00000018078 transcript:ENSPPYT00000021080 gene_biotype:protein_coding transcript_biotype:protein_coding n=1 Tax_Id=9601 [Pongo abelii]	ENSPPYP00000020284 (+2)	16 kDa	0.98	0.77	0.71	0.91	0.0946	0	0	0.0946	1	0	0	1
PREDICTED: probable enoyl-CoA hydratase, mitochondrial-like n=1 Tax_Id=143995 [Megachile rotundata]	XP_003701108.1	32 kDa	1	0.99	0	1	0.0644	0.0644	0	0.0644	1	1	0	1
PREDICTED: ras-related protein Rab-5C-like n=1 Tax_Id=30195 [Bombus terrestris]	XP_003397633.1 (+5)	23 kDa	1	1	0.88	1	0.0888	0.0888	0.0654	0.154	2	2	1	2
PREDICTED: LOW QUALITY PROTEIN: electron transfer flavoprotein subunit beta-like n=1 Tax_Id=30195 [Bombus terrestris]	XP_003398953.1	28 kDa	0.99	0.99	0.16	0.99	0.107	0.107	0.0474	0.107	1	1	0	1
atpD ATP synthase subunit beta n=2 Tax_Id=520461 [Brucella pinnipedialis (strain NCTC 12890 / BCCN 94-73 / B2/94)]	C9TSP1 (+3)	55 kDa	0.68	0.99	0.4	0.89	0.094	0.0787	0.0749	0.094	0	1	0	0
EAI_15928 Peroxiredoxin-6 n=1 Tax_Id=610380 [Harpegnathos saltator]	E2B566	25 kDa	1	0.78	0.46	1	0.0455	0	0	0.0455	1	0	0	1
PREDICTED: glutathione S-transferase 1-like n=1 Tax_Id=132113 [Bombus impatiens]	XP_003487026.1 (+1)	25 kDa	1	1	1	0.99	0.0972	0.0972	0.0972	0.0972	1	1	1	1
PREDICTED: pyruvate dehydrogenase E1 component subunit beta, mitochondrial-like n=1 Tax_Id=143995 [Megachile rotundata]	XP_003701499.1	38 kDa	0.84	0.29	0.98	0.99	0.0737	0.0708	0.116	0.102	1	0	2	1
Uncharacterized protein n=1 Tax_Id=77166 [Dendroctonus ponderosae]	J3JWD1	102 kDa	0.46	0.1	0.98	0.84	0.0875	0.0852	0.102	0.0966	0	0	1	0
SB96558_3188 Putative transposase insP for IS630 n=1 Tax_Id=766138 [Shigella boydii 965-58]	I6D8S3	13 kDa	0.99	0.58	0.65	0.35	0.0952	0	0	0	1	0	0	0
WBGene00101158 Uncharacterized protein n=1 Tax_Id=54126 [Pristionchus pacificus]	H3EPA3	35 kDa	0.98	0.97	0.9	0.99	0.0568	0.0568	0.0568	0.0568	1	1	1	1
Uncharacterized protein n=1 Tax_Id=13735 [Pelodiscus sinensis]	K7F681 (+1)	17 kDa	0.99	0.99	0.96	0.95	0.0795	0.0795	0.0795	0.0795	1	1	1	1
Ot13g03160 Cytochrome b-c1 complex subunit Rieske, mitochondrial n=2 Tax_Id=70448 [Ostreococcus tauri]	Q00WL7	26 kDa	0.99	1	0.99	0.98	0.042	0.042	0.042	0.042	1	1	1	1
D910_02172 Uncharacterized protein n=1 Tax_Id=77166 [Dendroctonus ponderosae]	U4TVB8	26 kDa	0.99	0.64	0.86	0.92	0	0	0	0	1	0	0	1
tpi Triosephosphate isomerase n=1 Tax_Id=39758 [Mayetiola destructor]	V5SJ02	26 kDa	0.99	0.99	0.97	1	0	0	0	0	1	1	1	1
Muscle protein 20-like protein n=1 Tax_Id=13686 [Solenopsis invicta]	D3KCZ4	20 kDa	1	1	1	0.99	0.0652	0.0652	0.141	0.0652	1	1	2	1
EAG_15310 2-oxoglutarate dehydrogenase E1 component, mitochondrial n=1 Tax_Id=104421 [Camponotus floridanus]	E2AHW3 (+13)	105 kDa	0	0	1	0	0	0	0.0324	0	0	0	2	0
G5I_10082 Fructose-bisphosphate aldolase n=1 Tax_Id=103372 [Acromyrmex echinatior]	F4WVX5	40 kDa	1	1	0.81	0.95	0.262	0.246	0.243	0.191	2	2	0	2
EAG_01823 Profilin n=1 Tax_Id=104421 [Camponotus floridanus]	E2APZ9	14 kDa	1	1	0.54	1	0.198	0.198	0	0.198	1	1	0	1
GB13594 transcript:GB13594-RA description:"Uncharacterized protein " n=1 Tax_Id=7460 [Apis mellifera]	GB13594-PA (+7)	17 kDa	0	1	0.99	1	0	0.0987	0.0987	0.0987	0	1	1	1
KAP6 Keratin associated protein 6 n=1 Tax_Id=9940 [Ovis aries]	C0LJG3 (+6)	8 kDa	1	0	0.85	0.89	0.325	0	0	0.169	3	0	0	1
Phum_PHUM117590 Sarcalumenin, putative n=2 Tax_Id=121224 [Pediculus humanus subsp. corporis]	E0VDJ7 (+14)	98 kDa	0.99	0.99	0.99	0.3	0.0117	0.0153	0.0153	0	1	1	1	0
atpD ATP synthase subunit beta n=1 Tax_Id=555779 [Desulfonatronospira thiodismutans ASO3-1]	D6SSC8	51 kDa	0.99	0.99	0.99	0.99	0.0405	0.0299	0.0299	0.0299	1	1	1	1
CAOG_02466 Pyruvate dehydrogenase E1 alpha 1 n=2 Tax_Id=595528 [Capsaspora owczarzaki (strain ATCC 30864)]	E9C283	42 kDa	0.99	0.99	0.99	1	0.0334	0.0334	0.0334	0.0334	1	1	1	1
Uncharacterized protein n=1 Tax_Id=12957 [Atta cephalotes]	W4X8B9	32 kDa	0.99	0.99	0.99	1	0	0	0	0	1	1	1	1
PREDICTED: trehalase-like n=1 Tax_Id=30195 [Bombus terrestris]	XP_003393687.1 (+1)	77 kDa	0.99	0.99	0.97	0.99	0.0242	0.0242	0.0242	0.0242	1	1	1	1
Putative uncharacterized protein n=1 Tax_Id=34609 [Amblyomma maculatum]	G3MQ03 (+6)	28 kDa	0.35	0.99	0.98	0.98	0.0905	0.128	0.169	0.169	0	1	1	1
L284_13415 Uncharacterized protein n=1 Tax_Id=1096930 [Novosphingobium lindaniclasticum LE124]	T0HC74	26 kDa	0.99	0.99	0.99	1	0.068	0.068	0.068	0.068	1	1	1	1
Uncharacterized protein n=1 Tax_Id=126957 [Strigamia maritima]	T1J8X8	173 kDa	0	0.99	0.99	0.99	0	0.00984	0.00984	0.00984	0	1	1	1
CGI_10021673 Actin-3 n=1 Tax_Id=29159 [Crassostrea gigas]	K1QHY0	42 kDa	1	0.99	0.95	0.9	0.0769	0.0769	0.0557	0.0477	1	1	1	0
TcasGA2_TC012133 Putative uncharacterized protein n=2 Tax_Id=7070 [Tribolium castaneum]	D6X1R1	55 kDa	1	0.99	0.99	0.99	0.0948	0.0726	0.0605	0.0726	1	1	1	1
Phum_PHUM581360 Paramyosin, long form, putative n=2 Tax_Id=121224 [Pediculus humanus subsp. corporis]	E0W1N5	103 kDa	1	1	1	0	0.134	0.115	0.123	0	1	1	1	0
ENSPMAG00000006580 transcript:ENSPMAT00000007300 gene_biotype:protein_coding transcript_biotype:protein_coding n=1 Tax_Id=7757 [Petromyzon marinus]	ENSPMAP00000007268	32 kDa	0.99	0.99	0.66	0	0.0625	0.0625	0	0	1	1	0	0
FraEuI1c_4393 Short-chain dehydrogenase/reductase SDR n=1 Tax_Id=298654 [Frankia sp. (strain EuI1c)]	E3JDA6	27 kDa	0.95	0.98	0.86	0.99	0.0734	0.0734	0	0.0734	1	1	0	1
Lipocalin / cytosolic fatty-acid binding protein n=1 Tax_Id=36987 [Coptotermes formosanus]	R4V0J3 (+1)	15 kDa	0.99	0.99	0.99	1	0.0992	0.0992	0.0992	0.0992	1	1	1	1
Uncharacterized protein n=2 Tax_Id=7425 [Nasonia vitripennis]	K7J3R3	42 kDa	0.87	0.99	0.99	1	0	0.0518	0.0518	0.0518	0	1	1	1
EAI_07313 Dihydrolipoyllysine-residue acetyltransferase component of pyruvate dehydrogenase complex, mitochondrial n=1 Tax_Id=610380 [Harpegnathos saltator]	E2BNA7	50 kDa	0.99	1	0.99	0.99	0.043	0.043	0.043	0.043	1	1	1	1
rpl23 Ribosomal protein L23 n=1 Tax_Id=7130 [Manduca sexta]	D1LYK3 (+24)	15 kDa	0.99	1	0.99	1	0.0786	0.271	0.143	0.143	1	2	1	1
EAI_05639 60S ribosomal protein L31 n=1 Tax_Id=610380 [Harpegnathos saltator]	E2BUW3 (+2)	14 kDa	0.93	1	0.99	1	0.0732	0.114	0.114	0.114	1	1	1	1
atpD ATP synthase subunit beta n=1 Tax_Id=360313 [Ochrobactrum sp. CDB2]	M3J4U5	55 kDa	1	0.99	0.99	0.32	0.184	0.107	0.144	0.167	1	1	1	0
PREDICTED: cytochrome c-like n=1 Tax_Id=143995 [Megachile rotundata]	XP_003701289.1	12 kDa	0.97	1	0.99	1	0.324	0.38	0.38	0.38	1	1	1	1
GLEAN_15322 ATP synthase subunit beta n=2 Tax_Id=7070 [Tribolium castaneum]	D2A4R3	55 kDa	0.43	0.08	0.99	0	0.51	0.369	0.519	0	0	0	1	0
PREDICTED: transferrin-like n=1 Tax_Id=143995 [Megachile rotundata]	XP_003705973.1	76 kDa	0	0	1	1	0	0	0.0241	0.0241	0	0	1	1
LOC101106046 Uncharacterized protein n=2 Tax_Id=9940 [Ovis aries]	W5NRP7	17 kDa	1	0	0	0.99	0	0	0	0	1	0	0	1
Cytoplasmic 1 actin n=1 Tax_Id=389352 [Campylomormyrus compressirostris]	W5ZMG9	42 kDa	0.98	0.1	0.59	0.61	0	0	0	0	1	0	0	0
TcasGA2_TC005006 GrpE protein homolog n=2 Tax_Id=7070 [Tribolium castaneum]	D6WBZ8	25 kDa	0.99	1	0.98	1	0.0495	0.0495	0.0495	0.0495	1	1	1	1
jbgI Alpha-glucosidase isozyme I n=1 Tax_Id=292787 [Apis cerana japonica]	A1IHL0 (+2)	67 kDa	0.99	0	0	1	0.0173	0	0	0.0173	1	0	0	1
ANACAC_02252 SNF2 family N-terminal domain protein n=1 Tax_Id=411490 [Anaerostipes caccae DSM 14662]	B0MG02 (+6)	129 kDa	0	0.92	0.9	0.95	0	0.00806	0.00806	0.00806	0	1	1	1
Peroxiredoxin-like protein n=1 Tax_Id=29031 [Phlebotomus papatasi]	A8CA01 (+5)	20 kDa	0.97	0.72	0.99	0.77	0.0604	0	0	0	1	0	0	0
atpD ATP synthase subunit beta n=1 Tax_Id=866536 [Belliella baltica (strain DSM 15883 / CIP 108006 / LMG 21964 / BA134)]	I3Z1S2 (+3)	54 kDa	0.97	0.98	0.96	0.81	0.07	0.07	0.07	0.05	1	1	1	0
EAG_12529 Ras-related protein Rab-1A n=1 Tax_Id=104421 [Camponotus floridanus]	E2A2D1 (+2)	23 kDa	1	1	0.9	0.99	0.197	0.144	0	0.13	2	2	0	1
actg1 Actin, cytoplasmic 2 n=1 Tax_Id=8355 [Xenopus laevis]	A2BDB0 (+35)	42 kDa	0.99	0.81	0.25	0.12	0.288	0.291	0.283	0.291	1	0	0	0
Actin-4 n=1 Tax_Id=7091 [Bombyx mori]	S5M6G7	42 kDa	0.84	0.81	0.96	0.12	0.186	0.229	0.255	0.263	0	0	1	0
PREDICTED: arginine kinase n=1 Tax_Id=30195 [Bombus terrestris]	XP_003401502.1 (+1)	42 kDa	0.65	0.38	0.78	0.96	0.291	0.286	0.316	0.251	0	0	0	1
atpD ATP synthase subunit beta n=1 Tax_Id=913338 [actinobacterium SCGC AAA027-L06]	J9H5Z3	52 kDa	0.99	0.99	0.99	0.99	0.0402	0.0402	0.0402	0.0634	1	1	1	1
AGAP010421-PA, partial n=2 Tax_Id=180454 [Anopheles gambiae str. PEST]	XP_311527.2	38 kDa	0.71	0.99	0.98	0.24	0.0282	0.062	0.062	0.0282	0	1	1	0
K933_08872 Propionyl-CoA carboxylase complex B chain n=1 Tax_Id=1324957 [Candidatus Halobonum tyrrellensis G22]	V4HCW4	65 kDa	0.56	0.95	0.63	0.68	0	0	0	0	0	1	0	0
IscW_ISCW008682 Cytochrome C oxidase subunit Va n=2 Tax_Id=6945 [Ixodes scapularis]	B7Q1Q0 (+3)	17 kDa	0.96	0.98	0.99	0.98	0.0588	0	0.0588	0.0588	1	0	1	1
Actin Tax_Id=70689 [Plectus acuminatus]	O96778	42 kDa	0.84	0.99	0.25	0.12	0.287	0.335	0.282	0.29	0	1	0	0
OSJNBb0062D12.121 Myosin heavy chain-like protein n=2 Tax_Id=39947 [Oryza sativa subsp. japonica]	Q8H3G8 (+1)	90 kDa	0	0.65	0.93	0.95	0	0	0.01	0.01	0	0	1	1
ENSPMAG00000003215 transcript:ENSPMAT00000003535 gene_biotype:protein_coding transcript_biotype:protein_coding n=1 Tax_Id=7757 [Petromyzon marinus]	ENSPMAP00000003520	36 kDa	0.96	0	0.14	0.47	0.602	0	0.547	0.453	1	0	0	0
UU9_10512 Uncharacterized protein n=1 Tax_Id=1163408 [Rhodanobacter fulvus Jip2]	I4VPD0	16 kDa	0.9	0.88	0.9	0.96	0	0.0769	0.0769	0.0769	0	1	1	1
PREDICTED: phosphoglucomutase-like n=1 Tax_Id=143995 [Megachile rotundata]	XP_003699636.1	62 kDa	0.99	1	0	0.74	0.0214	0.0214	0	0	1	1	0	0
EAG_12488 40S ribosomal protein S10 n=1 Tax_Id=104421 [Camponotus floridanus]	E2B1C9 (+2)	28 kDa	0.99	1	0	1	0.0526	0.0526	0	0.0526	1	1	0	1
dapA 4-hydroxy-tetrahydrodipicolinate synthase n=1 Tax_Id=352165 [Pyramidobacter piscolens W5455]	D1Y889	32 kDa	0.25	0.99	0.56	0.34	0	0.0372	0	0	0	1	0	0
Phospholipase A1 n=1 Tax_Id=7454 [Vespula vulgaris]	P49369	38 kDa	0	1	0	0.59	0	0.199	0	0.0506	0	2	0	0
LOC100631570 Uncharacterized protein n=1 Tax_Id=400682 [Amphimedon queenslandica]	I1FWT1	169 kDa	0.2	0.96	0.6	0.62	0.00709	0.00709	0	0	0	1	0	0
Ppro_3599 Conserved hypothetical cytosolic protein n=1 Tax_Id=338966 [Pelobacter propionicus (strain DSM 2379)]	A1AV20	11 kDa	0	0.72	0.96	0.96	0	0	0.119	0.119	0	0	1	1
ACTB Beta actin n=1 Tax_Id=7782 [Leucoraja erinacea]	B3GLI4 (+2)	42 kDa	1	0.81	0.25	0.12	0.333	0.291	0.283	0.291	1	0	0	0
ENSFCAG00000024093 transcript:ENSFCAT00000027712 gene_biotype:protein_coding transcript_biotype:protein_coding n=1 Tax_Id=9685 [Felis catus]	ENSFCAP00000020718	9 kDa	0.99	0.97	0.97	0.99	0	0	0	0	1	1	1	1
atpD-1 ATP synthase subunit beta n=1 Tax_Id=743965 [Mycoplasma putrefaciens (strain ATCC 15718 / NCTC 10155 / C30 KS-1 / KS-1)]	G2RYL2 (+2)	52 kDa	0.99	0	0.99	0.99	0.0399	0	0.0399	0.0399	1	0	1	1
Vha26 Uncharacterized protein n=3 Tax_Id=7460 [Apis mellifera]	H9K724 (+2)	26 kDa	0.99	0.06	0	1	0.195	0.0885	0	0.155	1	0	0	1
AGAP005393 AGAP005393-PA n=3 Tax_Id=7165 [Anopheles gambiae]	A0NEA9 (+44)	24 kDa	1	0	0	0.98	0.202	0	0	0.0657	4	0	0	1
F775_43453 Uncharacterized protein n=1 Tax_Id=37682 [Aegilops tauschii]	M8CH55	32 kDa	0	0.62	0.81	0.99	0	0	0	0.0397	0	0	0	1
atpD ATP synthase subunit beta n=1 Tax_Id=290400 [Jannaschia sp. (strain CCS1)]	Q28TJ6	51 kDa	0	0	0.99	0.58	0	0	0.124	0.148	0	0	1	0
PREDICTED: phosphoglycerate kinase-like n=1 Tax_Id=143995 [Megachile rotundata]	XP_003700438.1	45 kDa	1	0.31	0	0.06	0.0771	0.0386	0	0.0795	1	0	0	0
TREES_T100002450 60S ribosomal protein L31 n=1 Tax_Id=246437 [Tupaia chinensis]	L9LAG7 (+1)	14 kDa	0.79	0.99	0.99	0.99	0	0.125	0.125	0.125	0	1	1	1
VPMS16_3241 Electron transfer flavoprotein n=1 Tax_Id=391586 [Vibrio sp. 16]	B8KAM4 (+9)	33 kDa	0.99	0.99	0	0.99	0.0596	0.0596	0	0.0596	1	1	0	1
PREDICTED: lysosomal aspartic protease-like n=1 Tax_Id=30195 [Bombus terrestris]	XP_003403066.1 (+3)	42 kDa	0.99	0	0.99	0.99	0.039	0	0.039	0.039	1	0	1	1
EAG_12487 Malate dehydrogenase n=1 Tax_Id=104421 [Camponotus floridanus]	E2B1C8 (+6)	39 kDa	0.99	0	0.97	0.99	0.031	0	0.031	0.031	1	0	1	1
Q27BB25_13430 Alkyl hydroperoxide reductase n=1 Tax_Id=1419876 [Blastomonas sp. CACIA14H2]	W9BTE4	19 kDa	1	0.99	0.63	0.96	0	0	0	0	1	1	0	1
nuoB NADH-quinone oxidoreductase subunit B n=1 Tax_Id=156889 [Magnetococcus sp. (strain MC-1)]	A0LDS6 (+10)	19 kDa	0.98	0.75	0.91	0.99	0.0838	0	0.0838	0.0838	1	0	1	1
atpD ATP synthase subunit beta Tax_Id=29346 [Clostridium paradoxum]	Q0ZS19	50 kDa	0.99	1	0.1	0.99	0.127	0.071	0.0645	0.129	1	1	0	1
SCB49_02604 Putative uncharacterized protein n=1 Tax_Id=50743 [unidentified eubacterium SCB49]	A6EMV9	56 kDa	0	0.98	0.52	0.44	0	0.0212	0	0	0	1	0	0
HMPREF9108_01513 Uncharacterized protein n=1 Tax_Id=1321774 [Leptotrichia sp. oral taxon 225 str. F0581]	U2ULV6	139 kDa	0	0.11	0.96	0.37	0	0	0	0	0	0	1	0
ELIP4 Early light-induced protein 4 n=2 Tax_Id=145481 [Physcomitrella patens subsp. patens]	A9TIL7	27 kDa	0.86	0.96	0.94	0.93	0	0.0522	0.0522	0.0522	0	1	1	1
CGI_10012808 60S ribosomal protein L14 n=1 Tax_Id=29159 [Crassostrea gigas]	K1Q273	18 kDa	0.99	0.99	0	0.99	0.0769	0.0769	0	0.0769	1	1	0	1
Predicted protein n=1 Tax_Id=112509 [Hordeum vulgare var. distichum]	F2DF25	73 kDa	0.96	0	0.98	0.99	0.0211	0	0.0211	0.0377	1	0	1	1
Heat shock cognate 70 protein n=1 Tax_Id=7108 [Spodoptera frugiperda]	Q8I866	73 kDa	0.97	0.99	0.99	0.99	0.0455	0.0455	0.0212	0.0622	1	1	1	1
PREDICTED: hypothetical protein LOC100651094 n=1 Tax_Id=30195 [Bombus terrestris]	XP_003399365.1 (+12)	22 kDa	1	0.99	0.99	1	0.061	0.061	0.061	0.061	1	1	1	1
ENO1 Enolase 1 n=4 Tax_Id=237561 [Candida albicans (strain SC5314 / ATCC MYA-2876)]	P30575	47 kDa	0.99	0.99	0.99	0.99	0.0432	0.0432	0.0432	0.0432	1	1	1	1
GB30492 transcript:GB30492-RA description:"Uncharacterized protein " n=1 Tax_Id=7460 [Apis mellifera]	GB30492-PA (+9)	40 kDa	0.99	0.99	0	0	0.0324	0.0324	0	0	1	1	0	0
N839_00435 Isocitrate dehydrogenase [NADP] n=1 Tax_Id=1385624 [uncultured Desulfofustis sp. PB-SRB1]	V4JAR9	45 kDa	0.99	0.98	0	0.99	0	0	0	0	1	1	0	1
RAS-like protein n=1 Tax_Id=130704 [Bombus ignitus]	E1U2Q1 (+12)	21 kDa	0	1	0.98	0.99	0	0.0652	0.0652	0.0652	0	1	1	1
PPBDW_80103 Uncharacterized protein n=1 Tax_Id=1454202 [Photobacterium phosphoreum ANT220]	W9AC96	49 kDa	0.8	0	0.96	1	0	0	0	0	0	0	1	1
EAG_13074 Calreticulin n=1 Tax_Id=104421 [Camponotus floridanus]	E1ZZT0 (+4)	49 kDa	0.71	0.99	0.92	0.76	0	0.0431	0.0431	0	0	1	1	0
Voltage-dependent anion-selective channel n=1 Tax_Id=51655 [Plutella xylostella]	M9UVR1	30 kDa	0	0.98	0.99	0.99	0	0.0567	0.0567	0.0567	0	1	1	1
SSE37_00825 Alpha amylase n=1 Tax_Id=388399 [Sagittula stellata E-37]	A3K7L1	59 kDa	0	0	0	0.98	0	0	0	0.0188	0	0	0	1
KRTAP11-1 Keratin-associated protein KAP11-1 n=1 Tax_Id=9940 [Ovis aries]	F5AY94 (+3)	17 kDa	1	0	0	0.99	0.22	0	0	0.151	2	0	0	1
EAG_10367 14-3-3 protein epsilon n=1 Tax_Id=104421 [Camponotus floridanus]	E2ADN2 (+10)	29 kDa	0	0.73	1	0.56	0	0	0.0742	0	0	0	1	0
Uncharacterized protein n=2 Tax_Id=7425 [Nasonia vitripennis]	K7J041 (+2)	20 kDa	0.96	0.79	0.95	0.48	0.086	0	0.086	0	1	0	1	0
PREDICTED: isocitrate dehydrogenase [NADP] cytoplasmic-like isoform 1 n=1 Tax_Id=30195 [Bombus terrestris]	XP_003399046.1 (+2)	46 kDa	0.99	0.99	0.99	0.99	0.027	0.027	0.027	0.027	1	1	1	1
WBGene00122000 Uncharacterized protein n=1 Tax_Id=281687 [Caenorhabditis japonica]	H2VMK4	34 kDa	0.95	0.96	0.94	0.91	0.0489	0.0489	0.0489	0.0489	1	1	1	1
I79_016405 Glyceraldehyde-3-phosphate dehydrogenase n=1 Tax_Id=10029 [Cricetulus griseus]	G3HZA8	22 kDa	0.99	0.77	0.99	0.97	0.0825	0	0.0825	0.0825	1	0	1	1
atpD ATP synthase subunit beta n=1 Tax_Id=861299 [Gemmatimonadetes bacterium KBS708]	W0RHA1	52 kDa	0.99	0.88	0.99	0	0	0	0	0	1	1	1	0
uncharacterized protein LOC100216354 precursor n=1 Tax_Id=7425 [Nasonia vitripennis]	NP_001135841.1	16 kDa	1	0	0	0.99	0.119	0	0	0.119	1	0	0	1
cDNA FLJ78413, highly similar to Homo sapiens albumin, mRNA n=1 Tax_Id=9606 [Homo sapiens]	A8K9P0 (+9)	69 kDa	0	0.99	0.35	1	0	0.0247	0	0.0345	0	1	0	2
PREDICTED: glutamate dehydrogenase, mitochondrial-like n=1 Tax_Id=30195 [Bombus terrestris]	XP_003400396.1 (+2)	62 kDa	0	1	0.59	0.98	0	0.0217	0	0	0	1	0	0
atpB ATP synthase subunit beta, chloroplastic n=2 Tax_Id=4558 [Sorghum bicolor]	A1E9T1 (+235)	54 kDa	0	0	0.99	0	0	0	0.104	0	0	0	1	0
atpD ATP synthase subunit beta n=1 Tax_Id=1262690 [Acinetobacter sp. CAG:196]	R5SL44 (+2)	51 kDa	0	0	0.99	0.99	0	0	0.062	0.0855	0	0	1	1
Dmoj\GI20392 GI20392 n=2 Tax_Id=7230 [Drosophila mojavensis]	B4KQ66 (+3)	33 kDa	0.99	0.99	0.99	0.99	0.055	0.055	0.055	0.055	1	1	1	1
SSTG_05766 Glycosyl hydrolase n=1 Tax_Id=645465 [Streptomyces sp. e14]	D6KF74 (+1)	47 kDa	0.73	0.96	0.97	0.78	0	0.0215	0.0215	0	0	1	1	0
EAG_00961 Probable adenylate kinase isoenzyme F38B2.4 n=1 Tax_Id=104421 [Camponotus floridanus]	E2B248 (+3)	21 kDa	0.95	0.93	0.89	0.99	0.0529	0.0529	0	0.0529	1	1	0	1
AGAP004742 Pyruvate carboxylase n=3 Tax_Id=7165 [Anopheles gambiae]	A7UUW7 (+19)	132 kDa	0	0.99	0.99	0	0	0.0226	0.0117	0	0	1	1	0
atpD ATP synthase subunit beta n=2 Tax_Id=456481 [Leptospira biflexa serovar Patoc (strain Patoc 1 / ATCC 23582 / Paris)]	B0SLC8 (+1)	51 kDa	0.99	0.99	0.99	0	0.107	0.0769	0.107	0	1	1	1	0
ENSOPRG00000015787 transcript:ENSOPRT00000015783 gene_biotype:protein_coding transcript_biotype:protein_coding n=1 Tax_Id=9978 [Ochotona princeps]	ENSOPRP00000014419	23 kDa	1	0.97	0.97	0	0.0563	0.0563	0.0563	0	1	1	1	0
Heat shock protein 70-C n=1 Tax_Id=166010 [Ditylenchus destructor]	I3Y140	74 kDa	0.97	0	0.99	0.99	0.0461	0	0.0223	0.0625	1	0	1	1
AG1IA_08539 Citrate synthase n=1 Tax_Id=983506 [Thanatephorus cucumeris (strain AG1-IA)]	L8WM61 (+2)	52 kDa	0	0.99	0.95	0.98	0	0.0277	0.0277	0.0277	0	1	1	1
pgi Glucose-6-phosphate isomerase n=1 Tax_Id=596151 [Desulfovibrio fructosovorans JJ]	E1JYZ4	60 kDa	0	0.99	0.98	0.99	0	0.0274	0.0274	0.0274	0	1	1	1
sr10898 Dihydrolipoyl dehydrogenase n=1 Tax_Id=999809 [Sporisorium reilianum (strain SRZ2)]	E6ZVE8 (+7)	54 kDa	0.98	0	0.99	0.98	0.0413	0	0.0413	0.0413	1	0	1	1
atpD ATP synthase subunit beta n=1 Tax_Id=522772 [Denitrovibrio acetiphilus (strain DSM 12809 / N2460)]	D4H617	50 kDa	0.99	0.6	0.99	0	0.0899	0.06	0.101	0	1	0	1	0
Uncharacterized protein n=2 Tax_Id=7897 [Latimeria chalumnae]	H3B645 (+2)	59 kDa	0.3	0.98	0.99	0	0.0771	0.101	0.101	0	0	1	1	0
GMDG_03577 Uncharacterized protein n=1 Tax_Id=658429 [Geomyces destructans (strain ATCC MYA-4855 / 20631-21)]	L8G6M8	286 kDa	0.99	0.98	0.89	0.15	0.00395	0.00395	0	0	1	1	0	0
40S ribosomal protein S3 n=1 Tax_Id=163159 [Xenopsylla cheopis]	A2IA98 (+33)	27 kDa	0	1	0	0	0	0.0905	0	0	0	2	0	0
ATP synthase subunit beta, mitochondrial n=1 Tax_Id=7029 [Acyrthosiphon pisum]	NP_001119645.2 (+2)	56 kDa	1	0	0	0	0.549	0	0	0	1	0	0	0
PREDICTED: ATP synthase subunit beta, mitochondrial n=1 Tax_Id=8932 [Columba livia]	XP_005514197.1	74 kDa	0	0	0	1	0	0	0	0	0	0	0	1
atpD ATP synthase subunit beta n=1 Tax_Id=1224746 [Gluconobacter oxydans H24]	K7T7B7 (+2)	52 kDa	0.92	0.99	0.99	0.99	0.109	0.0595	0.0862	0.109	1	1	1	1
Uncharacterized protein n=2 Tax_Id=7757 [Petromyzon marinus]	S4RTX0	23 kDa	0.95	0.86	0.78	0.95	0.0664	0	0	0.0664	1	0	0	1
G647_01520 Uncharacterized protein n=1 Tax_Id=1279043 [Cladophialophora carrionii CBS 160.54]	V9DSW7	206 kDa	0.98	0.89	0.96	0	0	0	0	0	1	0	1	0
G5I_07686 Translationally-controlled tumor protein-like protein n=1 Tax_Id=103372 [Acromyrmex echinatior]	F4WPH1 (+1)	20 kDa	1	1	1	0	0.0698	0.0698	0.0698	0	1	1	1	0
Dsec\GM24650 GM24650 n=2 Tax_Id=7238 [Drosophila sechellia]	B4HG22 (+2)	62 kDa	0.98	0.99	0	0.99	0.0257	0.0257	0	0.0404	1	1	0	1
ENSCAFG00000007081 transcript:ENSCAFT00000011351 gene_biotype:protein_coding transcript_biotype:protein_coding n=1 Tax_Id=9615 [Canis lupus familiaris]	ENSCAFP00000034208	33 kDa	0	0	0.99	0.99	0	0	0.0565	0.0565	0	0	1	1
CpipJ_CPIJ004023 NADH:ubiquinone dehydrogenase n=2 Tax_Id=7176 [Culex quinquefasciatus]	B0WA75 (+1)	9 kDa	0	0.97	0.96	0.87	0	0.12	0.12	0	0	1	1	0
EAG_03272 Aldehyde dehydrogenase, mitochondrial n=1 Tax_Id=104421 [Camponotus floridanus]	E2AFW0 (+5)	56 kDa	0.99	0	0	0.99	0.0292	0	0	0.0292	1	0	0	1
DHSB Succinate dehydrogenase iron-sulfur subunit, mitochondrial n=1 Tax_Id=72036 [Lepeophtheirus salmonis]	C1BUY8 (+1)	33 kDa	0.99	0	0	0.99	0.0532	0	0	0.0532	1	0	0	1
Kpol_543p8 Putative uncharacterized protein n=2 Tax_Id=436907 [Vanderwaltozyma polyspora (strain ATCC 22028 / DSM 70294)]	A7THL3	40 kDa	0	0.99	0	0.99	0	0.0408	0	0.0408	0	1	0	1
GB18953 transcript:GB18953-RA description:"Histone H2A " n=1 Tax_Id=7460 [Apis mellifera]	GB18953-PA (+5)	16 kDa	0	0.98	0.38	0.9	0	0.0815	0	0	0	1	0	0
Calponin n=1 Tax_Id=315576 [Chironomus riparius]	B6SD94	21 kDa	0.99	0	0.91	0	0.0543	0	0.0543	0	1	0	1	0
I79_012452 Glyceraldehyde-3-phosphate dehydrogenase n=1 Tax_Id=10029 [Cricetulus griseus]	G3HNV7	32 kDa	0	0.54	0.95	0	0	0	0.051	0	0	0	1	0
G5I_14355 Chitinase-like protein Idgf4 n=1 Tax_Id=103372 [Acromyrmex echinatior]	F4X7H6 (+7)	53 kDa	0.99	0	0.96	0.97	0.0166	0	0.0166	0	1	0	1	0
A1O5_12163 Uncharacterized protein n=2 Tax_Id=1182543 [Cladophialophora psammophila CBS 110553]	W9VV97	154 kDa	0.98	0.42	0	0.38	0	0	0	0	1	0	0	0
KRT81 Keratin, type II cuticular Hb1 n=2 Tax_Id=9913 [Bos taurus]	Q148H4 (+1)	55 kDa	1	0	0.46	0	0.118	0	0.032	0	1	0	0	0
Uncharacterized protein n=1 Tax_Id=13249 [Rhodnius prolixus]	T1I795	137 kDa	0	0	0.95	0.09	0	0	0.0648	0.0665	0	0	1	0
PREDICTED: similar to AGAP004877-PA n=1 Tax_Id=7070 [Tribolium castaneum]	XP_970719.1	102 kDa	0	0	0.97	0	0	0	0.106	0	0	0	1	0
PREDICTED: 60 kDa heat shock protein, mitochondrial-like n=1 Tax_Id=34638 [Metaseiulus occidentalis]	XP_003740652.1	62 kDa	0	0.99	0.99	0	0	0.0855	0.0855	0	0	1	1	0
LOC409155 Uncharacterized protein n=3 Tax_Id=7460 [Apis mellifera]	H9K7I8 (+4)	56 kDa	0	1	0.99	0.99	0	0.0409	0.0409	0.0409	0	1	1	1
Haur_1316 Anti-sigma-factor antagonist n=1 Tax_Id=316274 [Herpetosiphon aurantiacus (strain ATCC 23779 / DSM 785)]	A9B2B9	31 kDa	0.96	0.94	0.98	0.99	0.0317	0.0317	0.0317	0.0317	1	1	1	1
atpD ATP synthase subunit beta n=1 Tax_Id=434131 [Neorickettsia risticii (strain Illinois)]	C6V5P1 (+4)	51 kDa	0.85	0	0.91	0.99	0	0	0.0401	0.0401	0	0	1	1
Ecym_5311 Uncharacterized protein n=2 Tax_Id=931890 [Eremothecium cymbalariae (strain CBS 270.75 / DBVPG 7215 / KCTC 17166 / NRRL Y-17582)]	I6NDD0 (+4)	32 kDa	0.67	0.89	0	0.96	0	0	0	0.0348	0	0	0	1
Rab10 Uncharacterized protein n=3 Tax_Id=7460 [Apis mellifera]	H9KLB4 (+4)	23 kDa	0.99	1	0	0	0.115	0.06	0	0	1	1	0	0
EAG_06342 Carbonic anhydrase 2 n=1 Tax_Id=104421 [Camponotus floridanus]	E1ZVE3 (+9)	31 kDa	0.99	0.56	0	1	0.0476	0	0	0.0476	1	0	0	1
ACCB00555.1 Glycerol-3-phosphate dehydrogenase n=1 Tax_Id=7461 [Apis cerana]	V9IAA7 (+1)	80 kDa	0	0.99	0	0.99	0	0	0	0	0	1	0	1
EAI_01524 60S ribosomal protein L30 n=1 Tax_Id=610380 [Harpegnathos saltator]	E2BPH8 (+2)	13 kDa	0.99	0.94	0	1	0.14	0.14	0	0.14	1	1	0	1
PREDICTED: calcium-binding protein E63-1-like n=1 Tax_Id=143995 [Megachile rotundata]	XP_003700599.1	34 kDa	0	0.94	1	0	0	0.0625	0.102	0	0	1	1	0
BN472_00981 Glutamate synthase large subunit n=1 Tax_Id=1262978 [Tannerella sp. CAG:118]	R5I084	167 kDa	0	0	0.98	0	0	0	0.00666	0	0	0	1	0
KGM_10007 Pyruvate kinase n=1 Tax_Id=13037 [Danaus plexippus]	G6CJ88	51 kDa	0.08	1	0	0	0.0533	0.124	0	0	0	1	0	0
HSP70 Heat shock protein 70-3 n=1 Tax_Id=7091 [Bombyx mori]	F8UN44 (+2)	73 kDa	0	0	0	0.98	0	0	0	0.0412	0	0	0	1
PREDICTED: troponin I-like isoform 1 n=1 Tax_Id=132113 [Bombus impatiens]	XP_003490636.1 (+5)	24 kDa	0	0.96	0.14	0.07	0	0.132	0.0735	0.0735	0	1	0	0
atpD ATP synthase subunit beta n=1 Tax_Id=1262987 [Proteobacteria bacterium CAG:495]	R5REJ0	59 kDa	0	0	0	0.99	0	0	0	0.0897	0	0	0	1
PPA1 Uncharacterized protein n=2 Tax_Id=7757 [Petromyzon marinus]	S4RET9	29 kDa	0	0.99	0.99	0.99	0	0.0637	0.0637	0.0637	0	1	1	1
M901_1226 Uncharacterized protein n=1 Tax_Id=1353530 [Bacteriovorax sp. DB6_IX]	T0R884	250 kDa	0.98	0	0.94	0.87	0.00492	0	0.00492	0.00492	1	0	1	1
idh Isocitrate dehydrogenase [NADP] n=1 Tax_Id=39758 [Mayetiola destructor]	V5SKH7	46 kDa	0.99	0.99	0	0.99	0	0	0	0	1	1	0	1
nirJ-like Heme biosynthesis related protein (NirJ-like) n=2 Tax_Id=273057 [Sulfolobus solfataricus (strain ATCC 35092 / DSM 1617 / JCM 11322 / P2)]	Q980E0	37 kDa	0.63	0.96	0.99	0.75	0	0.028	0.028	0	0	1	1	0
psma4 Proteasome subunit alpha type n=1 Tax_Id=8030 [Salmo salar]	B5DGG1 (+138)	29 kDa	0.99	0.99	0	0.24	0.0383	0.0383	0	0	1	1	0	0
BH160DRAFT_6034 Short-chain dehydrogenase/reductase SDR n=1 Tax_Id=516466 [Burkholderia sp. H160]	B5WSI1 (+1)	26 kDa	0	0	0	1	0	0	0	0.0992	0	0	0	1
atp5b ATP synthase subunit beta n=1 Tax_Id=13642 [Polysphondylium pallidum]	D3B434	77 kDa	0.99	0	0.99	0.99	0.0384	0	0.0227	0.0384	1	0	1	1
ADP-ribosylation factor 2-like protein n=2 Tax_Id=7868 [Callorhynchus milii]	V9KI56	21 kDa	0.96	0.05	0	0.96	0	0	0	0	1	0	0	1
PMI22_02230 Uncharacterized protein (Precursor) n=1 Tax_Id=1144325 [Pseudomonas sp. GM21]	J3EWY7	29 kDa	0.99	0	0	0.86	0.0443	0	0	0	1	0	0	0
atpD ATP synthase subunit beta n=1 Tax_Id=1321778 [Clostridiales bacterium oral taxon 876 str. F0540]	U2CGH7	51 kDa	0.52	0	0.99	0.92	0	0	0	0	0	0	1	1
MICPUCDRAFT_58711PREDICTED protein n=2 Tax_Id=564608 [Micromonas pusilla (strain CCMP1545)]	C1MU89	31 kDa	0.46	0.67	0.99	0.77	0	0	0.0298	0	0	0	1	0
Ribosomal protein rpl9 n=1 Tax_Id=6344 [Arenicola marina]	A8UF01 (+28)	22 kDa	0.99	1	0	0	0.0632	0.0632	0	0	1	1	0	0
ACYPI007342 Annexin n=2 Tax_Id=7029 [Acyrthosiphon pisum]	C4WSW4	35 kDa	0	0.99	0	0.99	0	0.0469	0	0.0469	0	1	0	1
PREDICTED: 60 kDa heat shock protein, mitochondrial-like n=1 Tax_Id=143995 [Megachile rotundata]	XP_003700538.1	60 kDa	0	0.99	0.99	0	0	0.209	0.209	0	0	1	1	0
LOC409533 Annexin n=2 Tax_Id=7460 [Apis mellifera]	H9KHB5 (+8)	36 kDa	0.99	0	0	0.99	0.0464	0	0	0.0464	1	0	0	1
Uncharacterized protein n=1 Tax_Id=13249 [Rhodnius prolixus]	T1H8H8	68 kDa	0.99	0	0	0.99	0.0169	0	0	0.0169	1	0	0	1
PAU_00846 Uncharacterized protein n=1 Tax_Id=553480 [Photorhabdus asymbiotica subsp. asymbiotica (strain ATCC 43949 / 3105-77)]	C7BMV2 (+1)	39 kDa	0	0	0	0.96	0	0	0	0.0347	0	0	0	1
sucA 2-oxoglutarate dehydrogenase E1 component n=1 Tax_Id=1156918 [Alcaligenes faecalis subsp. faecalis NCIB 8687]	J0UPM4 (+2)	107 kDa	0	0	0.57	0.98	0	0	0	0.0126	0	0	0	1
PVOR_13489 Transcription attenuation protein MtrB n=1 Tax_Id=715225 [Paenibacillus vortex V453]	E5YVV4 (+1)	7 kDa	0.97	0	0.84	0.36	0.172	0	0	0	1	0	0	0
CMQ_3787 Rab small monomeric GTPase n=1 Tax_Id=655863 [Grosmannia clavigera (strain kw1407 / UAMH 11150)]	F0X981 (+2)	74 kDa	0.14	0	0	0.98	0	0	0	0.0194	0	0	0	1
ANT Adenine nucleotide translocase n=1 Tax_Id=7119 [Antheraea pernyi]	C7B401 (+1)	33 kDa	0	0.96	0	0	0	0.113	0	0	0	1	0	0
TcasGA2_TC012754 Putative uncharacterized protein n=2 Tax_Id=7070 [Tribolium castaneum]	D6X009	47 kDa	0.4	0	0	0.96	0.0924	0	0	0.0993	0	0	0	1
PREDICTED: dehydrogenase/reductase SDR family member 11-like n=1 Tax_Id=132113 [Bombus impatiens]	XP_003493635.1 (+1)	26 kDa	0.99	0.98	0	1	0.0407	0.0407	0	0.0407	1	1	0	1
MAC_04017 Adenylate kinase n=1 Tax_Id=655827 [Metarhizium acridum (strain CQMa 102)]	E9E2B9	29 kDa	0.91	0	0.95	0.97	0.0375	0	0.0375	0.0375	1	0	1	1
Adenosylhomocysteinase n=1 Tax_Id=12957 [Atta cephalotes]	W4W5N7	48 kDa	0.99	0.99	0	0.99	0	0	0	0	1	1	0	1
EAI_04396 Cytochrome c-2 n=1 Tax_Id=610380 [Harpegnathos saltator]	E2BCP8	15 kDa	0.99	0	0.99	0.99	0.108	0	0.108	0.108	1	0	1	1
Ddes_1336 Beta-ketoacyl synthase n=1 Tax_Id=525146 [Desulfovibrio desulfuricans (strain ATCC 27774 / DSM 6949)]	B8J0G1	156 kDa	0.71	0	0.96	0.73	0	0	0.00614	0	0	0	1	0
CpipJ_CPIJ004858 GTP-binding protein YPTC4 n=2 Tax_Id=7176 [Culex quinquefasciatus]	B0WCS3 (+45)	24 kDa	0.99	0	0	0.99	0.121	0	0	0.0698	1	0	0	1
EAG_15889 Annexin n=1 Tax_Id=104421 [Camponotus floridanus]	E2ACR5	36 kDa	0	0.99	0.99	0	0	0.037	0.037	0	0	1	1	0
Signal sequence receptor beta n=1 Tax_Id=66420 [Papilio xuthus]	I4DIY9 (+1)	21 kDa	0	0	0.95	1	0	0	0.0579	0.0579	0	0	1	1
KRT1 Cytokeratin-1 n=2 Tax_Id=9544 [Macaca mulatta]	F7B786	65 kDa	0.69	0.99	0	0	0.168	0.27	0	0	0	1	0	0
Tsp_11803 Ribosomal-protein-alanine acetyltransferase n=2 Tax_Id=6334 [Trichinella spiralis]	E5SNM3 (+1)	21 kDa	0.99	0	0	0.59	0.067	0	0	0	1	0	0	0
hisG ATP phosphoribosyltransferase n=1 Tax_Id=311402 [Agrobacterium vitis (strain S4 / ATCC BAA-846)]	B9K1V9	25 kDa	0	0.89	0.95	0	0	0.0391	0.0391	0	0	1	1	0
M569_14747 Uncharacterized protein n=1 Tax_Id=192259 [Genlisea aurea]	S8DKL9	42 kDa	0	0	0	1	0	0	0	0.138	0	0	0	1
atpD ATP synthase subunit beta n=1 Tax_Id=411484 [Clostridium sp. SS2/1]	B0P502 (+17)	51 kDa	0	0	1	0	0	0	0.0303	0	0	0	1	0
NADH dehydrogenase (Ubiquinone) iron-sulfur protein 3, mitochondrial-like n=1 Tax_Id=8729 [Crotalus adamanteus]	J3SFK5 (+2)	30 kDa	0.99	0	0	0	0.093	0	0	0	1	0	0	0
AgaP_AGAP001293 AGAP001293-PA n=3 Tax_Id=7165 [Anopheles gambiae]	Q7PX97	111 kDa	0	0.06	0.97	0	0	0	0.0135	0	0	0	1	0
arf-1 Arf-1 protein n=1 Tax_Id=8355 [Xenopus laevis]	A1L3K6 (+206)	21 kDa	0	0.05	0	0.95	0	0.144	0	0.32	0	0	0	1
atpD ATP synthase subunit beta n=1 Tax_Id=1263039 [Bacteroides clarus CAG:160]	R6LDK9	48 kDa	0	0	0.29	0.99	0	0	0.0568	0.0909	0	0	0	1
EAG_11920 Larval cuticle protein LCP-17 n=1 Tax_Id=104421 [Camponotus floridanus]	E2A8I2	19 kDa	0.09	0.99	0	0	0	0.096	0	0	0	1	0	0
Uncharacterized protein n=2 Tax_Id=7425 [Nasonia vitripennis]	K7IPF7 (+2)	53 kDa	0	0	0.97	0	0	0	0.044	0	0	0	1	0
SPO3272 Glutamate synthase family protein n=1 Tax_Id=246200 [Ruegeria pomeroyi (strain ATCC 700808 / DSM 15171 / DSS-3)]	Q5LND9	58 kDa	0.88	0.88	0.99	0	0.017	0.017	0.017	0	1	1	1	0
Phosphoglucomutase n=1 Tax_Id=37546 [Glossina morsitans morsitans]	D3TM66	62 kDa	0.65	0.99	0	0	0	0.0339	0	0	0	1	0	0
Dere\GG18711 GG18711 n=2 Tax_Id=7220 [Drosophila erecta]	B3NU36 (+1)	58 kDa	0.98	0	0.94	0.97	0.0213	0	0.0213	0.0213	1	0	1	1
Keratin 33B n=1 Tax_Id=9940 [Ovis aries]	E3VW78 (+1)	46 kDa	0.97	0	0.85	0	0.193	0	0.0963	0	1	0	0	0
Ribosomal protein S7e n=1 Tax_Id=32389 [Pteromalus puparum]	B1NEW1 (+8)	22 kDa	0.99	0.65	0	0.44	0.057	0	0	0	1	0	0	0
KEK_09107 Membrane protein n=1 Tax_Id=1078020 [Mycobacterium thermoresistibile ATCC 19527]	G7CFQ0	16 kDa	0.99	0.57	0	0.97	0.0952	0	0	0.0952	1	0	0	1
PREDICTED: L-xylulose reductase-like n=1 Tax_Id=132113 [Bombus impatiens]	XP_003487046.1 (+2)	26 kDa	1	0.93	0	0	0.0492	0	0	0	1	0	0	0
EAI_11004 Adenylosuccinate synthetase n=1 Tax_Id=610380 [Harpegnathos saltator]	E2BWT4	50 kDa	0.99	0.92	0	0	0.031	0.0244	0	0	1	1	0	0
EAI_08387 Apolipoprotein D n=1 Tax_Id=610380 [Harpegnathos saltator]	E2BV03	20 kDa	0.99	0	0	0.56	0.0575	0	0	0	1	0	0	0
Inactive hyaluronidase B n=1 Tax_Id=7454 [Vespula vulgaris]	Q5D7H4	40 kDa	0	0.99	0	0	0	0.0588	0	0	0	1	0	0
KRTAP13-1 Keratin associated protein 13-1 n=2 Tax_Id=9913 [Bos taurus]	A1A4M9 (+1)	18 kDa	0.99	0	0	0	0.104	0	0	0	1	0	0	0
KAP6-2 Glycine/tyrosine-rich keratin-associated protein 6-2 n=1 Tax_Id=9940 [Ovis aries]	D3JUT9 (+7)	8 kDa	0.99	0	0	0	0.325	0	0	0	1	0	0	0
EAI_05417 Probable fumarate hydratase, mitochondrial n=1 Tax_Id=610380 [Harpegnathos saltator]	E2BRN4 (+5)	47 kDa	0	0.99	0	0	0	0.03	0	0	0	1	0	0
PREDICTED: alpha-tocopherol transfer protein-like n=1 Tax_Id=7370 [Musca domestica]	XP_005191546.1	35 kDa	0	0.99	0	0	0	0	0	0	0	1	0	0
CpipJ_CPIJ010028 OV-16 antigen n=2 Tax_Id=7176 [Culex quinquefasciatus]	B0WRQ3 (+2)	23 kDa	0	0	0	0.99	0	0	0	0.0943	0	0	0	1
EAG_01496 Dihydrolipoyllysine-residue acetyltransferase component of pyruvate dehydrogenase complex, mitochondrial n=1 Tax_Id=104421 [Camponotus floridanus]	E2A8V0	64 kDa	0	0	0	0.99	0	0	0	0.0306	0	0	0	1
PREDICTED: myosin-6-like n=1 Tax_Id=48698 [Poecilia formosa]	XP_007548037.1 (+1)	223 kDa	0	0	0.99	0	0	0	0	0	0	0	1	0
Uncharacterized protein n=2 Tax_Id=7425 [Nasonia vitripennis]	K7J3D1 (+1)	17 kDa	0	0.95	0	0	0	0.0851	0	0	0	1	0	0
40S ribosomal protein S14 n=1 Tax_Id=13489 [Dicentrarchus labrax]	A2IBV8 (+210)	16 kDa	0	0.99	0	0	0	0.0861	0	0	0	1	0	0
EAG_02653 ATP synthase subunit d, mitochondrial n=1 Tax_Id=104421 [Camponotus floridanus]	E2AQG1 (+1)	20 kDa	0	0	0	0.99	0	0	0	0.0592	0	0	0	1
EAI_09143 60S ribosomal protein L21 n=1 Tax_Id=610380 [Harpegnathos saltator]	E2BFG9 (+1)	18 kDa	0.95	0.47	0	0.42	0.0943	0	0	0	1	0	0	0
Skeletal muscle actin 8 n=1 Tax_Id=6706 [Homarus americanus]	B6EAU8 (+2)	42 kDa	0	0.98	0	0.71	0	0.183	0	0.125	0	1	0	0
RpL17 60S ribosomal protein L17 n=8 Tax_Id=7165 [Anopheles gambiae]	A0NGY0 (+39)	22 kDa	0	0.96	0	0	0	0.0535	0	0	0	1	0	0
EAG_13170 Probable nuclear transport factor 2 n=1 Tax_Id=104421 [Camponotus floridanus]	E2AE26 (+16)	15 kDa	0.99	0	0	0	0.169	0	0	0	1	0	0	0
v1g205753 Isocitrate dehydrogenase [NADP] n=2 Tax_Id=45351 [Nematostella vectensis]	A7S2F7 (+16)	44 kDa	0.99	0	0	0	0.0332	0	0	0	1	0	0	0
EAG_16387 Complement component 1 Q subcomponent-binding protein, mitochondrial n=1 Tax_Id=104421 [Camponotus floridanus]	E2AV91 (+8)	30 kDa	0	0	0.99	0.99	0	0	0.0513	0.0513	0	0	1	1
O59_001645 Putative response regulator/TPR domain protein n=1 Tax_Id=1134474 [Cellvibrio sp. BR]	I3IA86	60 kDa	0.99	0	0.94	0.99	0.0204	0	0.0204	0.0204	1	0	1	1
FOXB_15683 Uncharacterized protein n=1 Tax_Id=660025 [Fusarium oxysporum (strain Fo5176)]	F9GAK1 (+12)	175 kDa	0.96	0.7	0	0.92	0.00647	0	0	0.00647	1	0	0	1
thrS Threonine--tRNA ligase n=1 Tax_Id=1107311 [Flavobacterium enshiense DK69]	V6SEH3	73 kDa	0	0	0.96	0.84	0	0	0	0	0	0	1	0
SCE1572_24900 Acetoacetate metabolism regulatory protein AtoC n=1 Tax_Id=1254432 [Sorangium cellulosum So0157-2]	S4XIZ4	55 kDa	0.68	0.84	0	0.99	0	0.0303	0	0.0303	0	1	0	1
SMSKK35_0870 Type IV pilus assembly protein PilY1 n=1 Tax_Id=1118156 [Stenotrophomonas maltophilia SKK35]	M5CKI3	133 kDa	0	0	0.63	0.97	0	0	0	0.00721	0	0	0	1
ACA1_174910 Ribosomal protein L19 n=2 Tax_Id=1257118 [Acanthamoeba castellanii str. Neff]	L8HJG1	34 kDa	0	0.72	0	0.98	0	0	0	0.0259	0	0	0	1
RHOER0001_4771 Uncharacterized protein n=1 Tax_Id=596309 [Rhodococcus erythropolis SK121]	C3JRH5 (+1)	15 kDa	0.99	0.65	0	0.58	0.0725	0	0	0	1	0	0	0
SOCG_02127 F1-ATPase beta subunit Atp2 n=1 Tax_Id=483514 [Schizosaccharomyces octosporus yFS286]	S9RL32	57 kDa	0	0	0.97	0	0	0	0.149	0	0	0	1	0
LOC413721 Uncharacterized protein n=2 Tax_Id=7460 [Apis mellifera]	H9KPL0	182 kDa	0.99	0	0	0.99	0.00853	0	0	0.00853	1	0	0	1
EAG_10983 Sodium/potassium-transporting ATPase subunit beta-2 n=1 Tax_Id=104421 [Camponotus floridanus]	E2AJ49 (+5)	36 kDa	0	0	0	0.99	0	0	0	0.0444	0	0	0	1
atpD ATP synthase subunit beta n=1 Tax_Id=1203606 [Butyricicoccus pullicaecorum 1.2]	R8VWZ2	50 kDa	0	0	0.99	0	0	0	0.0923	0	0	0	1	0
si:rp71-45k5.4 Proteasome subunit alpha type n=1 Tax_Id=7955 [Danio rerio]	B3DG31 (+74)	26 kDa	0.99	0	0	0	0.0897	0	0	0	1	0	0	0
rpS5 Ribosomal protein S5 n=1 Tax_Id=28829 [Solea senegalensis]	A2Q0S0 (+315)	23 kDa	0	0.99	0	0	0	0.0739	0	0	0	1	0	0
RpLP1 Uncharacterized protein n=2 Tax_Id=7460 [Apis mellifera]	H9K529 (+4)	11 kDa	0.99	0	0	0.96	0.147	0	0	0.147	1	0	0	1
hsd17b10 Hydroxysteroid 17-beta dehydrogenase 10 n=1 Tax_Id=155462 [Branchiostoma belcheri tsingtauense]	A0FJD3 (+50)	27 kDa	0.98	0	0	0	0.0462	0	0	0	1	0	0	0
fgenesh1_kg.C_chr_1000733 n=1 Tax_Id=54734 [Mycosphaerella graminicola]	78786 (+574)	21 kDa	0.97	0	0	0	0.0582	0	0	0	1	0	0	0
PREDICTED: dihydropteridine reductase-like n=1 Tax_Id=30195 [Bombus terrestris]	XP_003401231.1	26 kDa	0	0.98	0	0.89	0	0.101	0	0	0	1	0	0
actin 1 n=1 Tax_Id=717982 [Auricularia delicata TFB-10046 SS5]	XP_007340748.1	42 kDa	0.95	0	0	0	0	0	0	0	1	0	0	0
Smp_037590 Putative dna replication licensing factor MCM3 n=2 Tax_Id=6183 [Schistosoma mansoni]	G4VE68	92 kDa	0.96	0.82	0	0	0.0134	0	0	0	1	0	0	0
LOC413486 Uncharacterized protein n=3 Tax_Id=7460 [Apis mellifera]	H9KHM1 (+7)	16 kDa	0	0	0	0.99	0	0	0	0.0652	0	0	0	1
PREDICTED: hypothetical protein LOC100120958 n=1 Tax_Id=7425 [Nasonia vitripennis]	XP_001604994.2	275 kDa	0	0.99	0.05	0.69	0	0.00526	0	0	0	1	0	0
PREDICTED: glycerol-3-phosphate dehydrogenase [NAD(+)], cytoplasmic-like n=1 Tax_Id=143995 [Megachile rotundata]	XP_003703236.1	76 kDa	0	0	0	0.99	0	0	0	0.0288	0	0	0	1
KGM_02717 Hexokinase n=1 Tax_Id=13037 [Danaus plexippus]	G6CSN9 (+4)	50 kDa	0	0.96	0	0.47	0	0.0243	0	0	0	1	0	0
gw1.21.153.1 n=2 Tax_Id=4784 [Phytophthora capsici]	Phyca11_54990 (+2)	68 kDa	0	0	0.43	0.95	0	0	0	0.0147	0	0	0	1
Mesau_01637 Electron transfer flavoprotein, beta subunit n=1 Tax_Id=754035 [Mesorhizobium australicum (strain LMG 24608 / HAMBI 3006 / WSM2073)]	L0KI78 (+3)	27 kDa	0.95	0	0	0	0.0361	0	0	0	1	0	0	0
MDA_GLEAN10015484 Keratin, type II cytoskeletal 5 n=1 Tax_Id=225400 [Myotis davidii]	L5M9L0	111 kDa	0	0.95	0	0	0	0.0769	0	0	0	1	0	0
AMIS_32270 Uncharacterized protein n=1 Tax_Id=512565 [Actinoplanes missouriensis (strain ATCC 14538 / DSM 43046 / CBS 188.64 / JCM 3121 / NCIMB 12654 / NBRC 102363 / 431)]	I0H610	16 kDa	0	0.96	0.29	0	0	0.129	0	0	0	1	0	0
ACT1 Actin n=2 Tax_Id=3827 [Cicer arietinum]	B2YGW1 (+10)	42 kDa	0	0.99	0	0.12	0	0.196	0	0.212	0	1	0	0
GW7_09136 Alpha-enolase n=1 Tax_Id=10181 [Heterocephalus glaber]	G5C546	47 kDa	0	1	0	0	0	0.0714	0	0	0	2	0	0
ENSPMAG00000005892 transcript:ENSPMAT00000006576 gene_biotype:protein_coding transcript_biotype:protein_coding n=1 Tax_Id=7757 [Petromyzon marinus]	ENSPMAP00000006547	28 kDa	0.96	0	0	0	0.106	0	0	0	1	0	0	0
EAG_06686 Eukaryotic translation initiation factor 2C 2 n=1 Tax_Id=104421 [Camponotus floridanus]	E2A5A6	170 kDa	0	0.99	0	1	0	0.0116	0	0.0116	0	1	0	1
EAI_13141 Adenosylhomocysteinase n=1 Tax_Id=610380 [Harpegnathos saltator]	E2BIK4	48 kDa	0.99	0	0	0	0.037	0	0	0	1	0	0	0
BBM_II02475 Chromosome II, complete genome n=1 Tax_Id=1133968 [Babesia microti strain RI]	I7IGD1	24 kDa	0	0.99	0	0	0	0.0596	0	0	0	1	0	0
EMIHUDRAFT_119549 Uncharacterized protein n=1 Tax_Id=280463 [Emiliania huxleyi CCMP1516]	R1BXX7 (+1)	61 kDa	0.98	0	0	0	0.0251	0	0	0	1	0	0	0
AfiDRAFT_2400 Transcriptional regulator, LysR family n=1 Tax_Id=666684 [Afipia sp. 1NLS2]	D6V717	33 kDa	0.97	0	0.96	0	0.033	0	0.033	0	1	0	1	0
ASPG N4-Beta-N-acetylglucosaminyl-L-asparaginase n=1 Tax_Id=217165 [Caligus rogercresseyi]	C1BMI4 (+9)	35 kDa	0	0.99	0	0	0	0.0359	0	0	0	1	0	0
atpD ATP synthase subunit beta n=1 Tax_Id=416591 [Thermotoga lettingae (strain ATCC BAA-301 / DSM 14385 / TMO)]	A8F3K2	51 kDa	0	0	0.98	0	0	0	0.0768	0	0	0	1	0
HMPREF1015_00192 Putative uncharacterized protein n=1 Tax_Id=665952 [Bacillus smithii 7_3_47FAA]	G9QPH5	45 kDa	0.95	0.78	0	0	0.0224	0	0	0	1	0	0	0
EAI_09898 Plasma glutamate carboxypeptidase n=1 Tax_Id=610380 [Harpegnathos saltator]	E2BEX3 (+2)	34 kDa	0.75	0.96	0	0	0	0.0393	0	0	0	1	0	0
PREDICTED: 3-ketoacyl-CoA thiolase, mitochondrial-like n=1 Tax_Id=7462 [Apis dorsata]	XP_006622613.1	42 kDa	0	0	0	1	0	0	0	0	0	0	0	1
UBAL3_74420056 Radical SAM domain protein n=1 Tax_Id=412449 [Leptospirillum ferrodiazotrophum]	C6HUY8	41 kDa	0	0.97	0.7	0	0	0.0417	0	0	0	1	0	0
HMPREF9151_01803 Uncharacterized protein n=1 Tax_Id=1127699 [Prevotella saccharolytica F0055]	L1N7M0	58 kDa	0	0.96	0	0	0	0.0198	0	0	0	1	0	0
BBM_II01245 ATP synthase subunit beta n=1 Tax_Id=1133968 [Babesia microti strain RI]	I7J620	55 kDa	0.99	0	0.52	0	0.134	0	0.0992	0	1	0	0	0
Keratin 83 n=1 Tax_Id=9940 [Ovis aries]	E3VW85	54 kDa	0.99	0	0	0.34	0.128	0	0	0	1	0	0	0
Hyaluronidase A n=1 Tax_Id=7454 [Vespula vulgaris]	P49370	39 kDa	0	0.99	0	0	0	0.0514	0	0	0	1	0	0
PREDICTED: uncharacterized protein C05D11.10-like n=1 Tax_Id=7463 [Apis florea]	XP_003694910.1 (+1)	19 kDa	0	0.99	0	0	0	0.109	0	0	0	1	0	0
Uncharacterized protein n=2 Tax_Id=7425 [Nasonia vitripennis]	K7IX94 (+1)	15 kDa	0.99	0	0	0	0.0909	0	0	0	1	0	0	0
PREDICTED: succinyl-CoA ligase [ADP-forming] subunit beta, mitochondrial-like n=1 Tax_Id=30195 [Bombus terrestris]	XP_003401513.1 (+1)	49 kDa	0	0	0.99	0	0	0	0.0757	0	0	0	1	0
D034_1321 Bacterial regulatory s, gntR family protein n=1 Tax_Id=1238207 [Vibrio parahaemolyticus Peru-288]	X7IUX9	27 kDa	0	0	0.99	0	0	0	0	0	0	0	1	0
Multifunctional chaperone n=1 Tax_Id=683695 [Simulium nigrimanum]	D1FQ28	28 kDa	0	0	0.99	0	0	0	0.177	0	0	0	1	0
EAG_13377 Probable pyruvate dehydrogenase E1 component subunit alpha, mitochondrial n=1 Tax_Id=104421 [Camponotus floridanus]	E1ZY08	44 kDa	0.99	0	0	0	0.0253	0	0	0	1	0	0	0
Phum_PHUM596730 F-actin capping protein subunit alpha, putative n=2 Tax_Id=121224 [Pediculus humanus subsp. corporis]	E0W2S1 (+14)	38 kDa	0	0.99	0	0	0	0.0667	0	0	0	1	0	0
LOC551093 Uncharacterized protein n=3 Tax_Id=7460 [Apis mellifera]	H9K1F9 (+2)	68 kDa	0	0	0	0.99	0	0	0	0.0731	0	0	0	1
KRT78 Uncharacterized protein n=1 Tax_Id=9615 [Canis familiaris]	E2R4B0	56 kDa	0	0	0	0.99	0	0	0	0.0232	0	0	0	1
MTR_5g020050 Succinate dehydrogenase n=2 Tax_Id=3880 [Medicago truncatula]	G7KDJ3 (+5)	69 kDa	0	0.99	0	0	0	0.0224	0	0	0	1	0	0
EAG_04510 Tubulin-specific chaperone E n=1 Tax_Id=104421 [Camponotus floridanus]	E2AAG3 (+5)	81 kDa	0	0	0	0.98	0	0	0	0.0128	0	0	0	1
AZC_3385 von Willebrand factor type A n=1 Tax_Id=438753 [Azorhizobium caulinodans (strain ATCC 43989 / DSM 5975 / ORS 571)]	A8IIB4 (+9)	78 kDa	0.98	0	0	0	0.0124	0	0	0	1	0	0	0
EmuJ_001027700 ATP dependent RNA helicase DHX8 n=1 Tax_Id=6211 [Echinococcus multilocularis]	U6I333 (+3)	133 kDa	0	0	0.96	0	0	0	0	0	0	0	1	0
Proteasome subunit alpha type n=1 Tax_Id=37546 [Glossina morsitans morsitans]	D3TNE2	27 kDa	0	0	0	1	0	0	0	0.0537	0	0	0	1
LOAG_14097 Histone H2B n=2 Tax_Id=7209 [Loa loa]	E1GLN6	14 kDa	0	0	0	1	0	0	0	0.118	0	0	0	1
EAG_15601 40S ribosomal protein S8 n=1 Tax_Id=104421 [Camponotus floridanus]	E2AJ14 (+13)	24 kDa	0	0.99	0	0	0	0.0529	0	0	0	1	0	0
EAG_12247 Glutathione S-transferase 1 n=1 Tax_Id=104421 [Camponotus floridanus]	E2B191	27 kDa	0	0.99	0	0	0	0.0524	0	0	0	1	0	0
TcasGA2_TC004773 Putative uncharacterized protein n=1 Tax_Id=7070 [Tribolium castaneum]	D6W812 (+7)	23 kDa	0	0	0	0.99	0	0	0	0.0717	0	0	0	1
ENSXETG00000001887 transcript:ENSXETT00000003997 gene_biotype:protein_coding transcript_biotype:protein_coding n=1 Tax_Id=8364 [Xenopus tropicalis]	ENSXETP00000003997 (+2)	135 kDa	0	0.99	0	0	0	0.0111	0	0	0	1	0	0
Dana\GF21994 GF21994 n=2 Tax_Id=7217 [Drosophila ananassae]	B3MUU8 (+24)	50 kDa	0	0.99	0	0	0	0.0339	0	0	0	1	0	0
KRT8 Uncharacterized protein n=2 Tax_Id=9823 [Sus scrofa]	F1SGG2 (+3)	54 kDa	0	0	0	0.99	0	0	0	0.0245	0	0	0	1
Uncharacterized protein n=1 Tax_Id=12957 [Atta cephalotes]	W4X2A8	23 kDa	0	0.99	0	0	0	0	0	0	0	1	0	0
atpD ATP synthase subunit beta n=1 Tax_Id=684719 [alpha proteobacterium HIMB114]	D0RQY8	51 kDa	0	0	0.99	0	0	0	0.154	0	0	0	1	0
ENSGGOG00000009143 transcript:ENSGGOT00000022675 gene_biotype:protein_coding transcript_biotype:protein_coding n=1 Tax_Id=9593 [Gorilla gorilla]	ENSGGOP00000023708 (+4)	38 kDa	0.99	0	0	0	0.0408	0	0	0	1	0	0	0
EAI_00294 Peroxisomal N(1)-acetyl-spermine/spermidine oxidase n=1 Tax_Id=610380 [Harpegnathos saltator]	E2B4L0 (+2)	54 kDa	0	0.99	0	0	0	0.0338	0	0	0	1	0	0
NAEGRDRAFT_77267 ATP synthase subunit beta n=2 Tax_Id=5762 [Naegleria gruberi]	D2V5T0	66 kDa	0	0	0.99	0	0	0	0.02	0	0	0	1	0
atpD ATP synthase subunit beta [Smithella sp. ME-1]	V4F854	51 kDa	0	0.99	0	0	0	0	0	0	0	1	0	0
ENSCSAVG00000001705 transcript:ENSCSAVT00000002895 gene_biotype:protein_coding transcript_biotype:protein_coding n=1 Tax_Id=51511 [Ciona savignyi]	ENSCSAVP00000002851 (+7)	53 kDa	0	0	0	0.99	0	0	0	0.029	0	0	0	1
S100A7 Protein S100-A7 n=3 Tax_Id=9606 [Homo sapiens]	P31151	11 kDa	0	0	0	0.99	0	0	0	0.109	0	0	0	1
EAG_03484 cAMP-dependent protein kinase type II regulatory subunit n=1 Tax_Id=104421 [Camponotus floridanus]	E2ACB7 (+12)	44 kDa	0	0	0.99	0	0	0	0.0287	0	0	0	1	0
Putative ribosomal protein P0 n=1 Tax_Id=177089 [Maconellicoccus hirsutus]	A2I3U3 (+65)	35 kDa	0.99	0	0	0	0.0379	0	0	0	1	0	0	0
Uncharacterized protein n=2 Tax_Id=7425 [Nasonia vitripennis]	K7IM38	56 kDa	0	0	0.99	0	0	0	0.0242	0	0	0	1	0
Uncharacterized protein n=2 Tax_Id=7425 [Nasonia vitripennis]	K7IXR0 (+1)	77 kDa	0	0	0	0.99	0	0	0	0.0179	0	0	0	1
EAG_02994 Tumor protein D54 n=1 Tax_Id=104421 [Camponotus floridanus]	E2AG06 (+3)	31 kDa	0	0	0.99	0	0	0	0.0396	0	0	0	1	0
EAI_00965 Transferrin n=1 Tax_Id=610380 [Harpegnathos saltator]	E2B326	81 kDa	0	0	0	0.99	0	0	0	0.0219	0	0	0	1
Phosphorylase n=1 Tax_Id=7425 [Nasonia vitripennis]	K7IQK0 (+2)	97 kDa	0	0	0	0.99	0	0	0	0.0142	0	0	0	1
G5I_09002 DnaJ-like protein subfamily A member 1 n=1 Tax_Id=103372 [Acromyrmex echinatior]	F4WT27 (+1)	45 kDa	0	0.99	0	0	0	0.0326	0	0	0	1	0	0
Galectin n=1 Tax_Id=9925 [Capra hircus]	A7LFU4 (+4)	15 kDa	0	0	0	0.99	0	0	0	0.0803	0	0	0	1
TGGT1_294650 Uncharacterized protein n=2 Tax_Id=507601 [Toxoplasma gondii GT1]	S7UIY1 (+3)	61 kDa	0	0	0.99	0	0	0	0.0217	0	0	0	1	0
Spindle pole body interacting protein [Aspergillus ruber CBS 135680]	A0A017S9Y6	88 kDa	0.98	0	0	0	0	0	0	0	1	0	0	0
BN508_01427 Segregation and condensation protein B n=1 Tax_Id=1262881 [Eubacterium sp. CAG:161]	R5L5B1	22 kDa	0	0.98	0	0	0	0.0426	0	0	0	1	0	0
Psesu_1800 Short-chain dehydrogenase/reductase SDR n=1 Tax_Id=743721 [Pseudoxanthomonas suwonensis (strain 11-1)]	E6WTZ3 (+6)	26 kDa	0	0	0	0.98	0	0	0	0.0977	0	0	0	1
EE36_16742 NAD(P) transhydrogenase subunit beta n=1 Tax_Id=52598 [Sulfitobacter sp. EE-36]	A3SBL2 (+2)	50 kDa	0	0.97	0	0	0	0.021	0	0	0	1	0	0
Triosephosphate isomerase n=1 Tax_Id=177089 [Maconellicoccus hirsutus]	A2I3Y4	27 kDa	0.97	0	0	0	0.0526	0	0	0	1	0	0	0
Actin filament-coating protein tropomyosin n=1 Tax_Id=37546 [Glossina morsitans morsitans]	D3TP61 (+11)	33 kDa	0	0	0.97	0	0	0	0.253	0	0	0	1	0
Gamete-expressed 3, putative [Theobroma cacao]	A0A061EHF4	77 kDa	0	0.96	0	0	0	0	0	0	0	1	0	0
A359_04020 tRNA-modifying protein YgfZ n=1 Tax_Id=1199245 [secondary endosymbiont of Ctenarytaina eucalypti]	J3TXB6	36 kDa	0	0	0	0.96	0	0	0	0.0305	0	0	0	1
groL 60 kDa chaperonin n=1 Tax_Id=991778 [Rhodopirellula baltica WH47]	F2B134	60 kDa	0.96	0	0	0	0.0307	0	0	0	1	0	0	0
HOLDEFILI_03181 DNA polymerase III, alpha subunit n=1 Tax_Id=545696 [Holdemania filiformis DSM 12042]	B9YBH4 (+1)	115 kDa	0	0	0	0.96	0	0	0	0.00794	0	0	0	1
ARL2 ADP-ribosylation factor-like protein 2 n=1 Tax_Id=217165 [Caligus rogercresseyi]	C1BNU1 (+4)	21 kDa	0.95	0	0	0	0.0595	0	0	0	1	0	0	0
PaG_03975 Uncharacterized protein n=1 Tax_Id=1391700 [Pseudozyma aphidis DSM 70725]	W3VM49	37 kDa	0	0	0	0.95	0	0	0	0	0	0	0	1

## Sheet: Microbial proteins only
#	Identified Proteins (686)	Accession Number	Exclusive unique peptide count					Exclusive unique spectrum count				Total spectrum count					Percentage spectrum count				Percentage sequence coverage
			AR	EU	NZ	UK	max	AR	EU	NZ	UK	AR	EU	NZ	UK	max	AR	EU	NZ	UK	AR	EU	NZ	UK	species			AR	EU	NZ	UK
556	tr|L8HJG1|ACA1_174910 Ribosomal protein L19 n=2 Tax_Id=1257118 [Acanthamoeba castellanii str. Neff]	L8HJG1	0	0	1	0	1	0	0	1	0	0	0	1	0	1	0	0	6e-06	0	0	0	0.0259	0	Acanthamoeba castellanii str. Neff	Amoeba	Other			Acanthamoeba castellanii str. Neff
409	tr|R5SL44|atpD ATP synthase subunit beta n=1 Tax_Id=1262690 [Acinetobacter sp. CAG:196]	R5SL44 (+2)	1	0	1	0	1	1	0	2	0	171	0	192	0	192	1.8e-05	0	3.6e-05	0	0.062	0	0.0855	0	Acinetobacter sp. CAG:196	Bacteria	Bacteria	Acinetobacter sp. CAG:196		Acinetobacter sp. CAG:196
339	tr|J9H5Z3|atpD ATP synthase subunit beta n=1 Tax_Id=913338 [actinobacterium SCGC AAA027-L06]	J9H5Z3	1	1	1	1	1	1	1	1	1	4	5	14	7	14	1.2e-05	3.1e-05	2.4e-05	6.2e-06	0.0402	0.0402	0.0634	0.0402	actinobacterium SCGC AAA027-L06	Bacteria	Bacteria	actinobacterium SCGC AAA027-L06	actinobacterium SCGC AAA027-L06	actinobacterium SCGC AAA027-L06	actinobacterium SCGC AAA027-L06
585	tr|I0H610|AMIS_32270 Uncharacterized protein n=1 Tax_Id=512565 [Actinoplanes missouriensis (strain ATCC 14538 / DSM 43046 / CBS 188.64 / JCM 3121 / NCIMB 12654 / NBRC 102363 / 431)]	I0H610	0	1	0	0	1	0	1	0	0	0	1	0	0	1	0	6.1e-06	0	0	0	0.129	0	0	Actinoplanes missouriensis (strain ATCC 14538 / DSM 43046 / CBS 188.64 / JCM 3121 / NCIMB 12654 / NBRC 102363 / 431)	Fungi	Fungi		Actinoplanes missouriensis (strain ATCC 14538 / DSM 43046 / CBS 188.64 / JCM 3121 / NCIMB 12654 / NBRC 102363 / 431)
595	tr|D6V717|AfiDRAFT_2400 Transcriptional regulator, LysR family n=1 Tax_Id=666684 [Afipia sp. 1NLS2]	D6V717	1	0	0	1	1	1	0	0	1	1	0	0	1	1	5.9e-06	0	0	6.2e-06	0.033	0	0	0.033	Afipia sp. 1NLS2	Bacteria	Bacteria	Afipia sp. 1NLS2			Afipia sp. 1NLS2
122	tr|K5X1I1|ATP1 ATP synthase subunit alpha n=1 Tax_Id=597362 [Agaricus bisporus var. burnettii (strain JB137-S8 / ATCC MYA-4627 / FGSC 10392)]	K5X1I1 (+1)	1	0	0	0	1	1	0	0	0	53	68	81	67	81	5.9e-06	0	0	0	0.0818	0.0595	0.0595	0.0446	Agaricus bisporus var. burnettii (strain JB137-S8 / ATCC MYA-4627 / FGSC 10392)	Fungi	Fungi	Agaricus bisporus var. burnettii (strain JB137-S8 / ATCC MYA-4627 / FGSC 10392)	Agaricus bisporus var. burnettii (strain JB137-S8 / ATCC MYA-4627 / FGSC 10392)	Agaricus bisporus var. burnettii (strain JB137-S8 / ATCC MYA-4627 / FGSC 10392)	Agaricus bisporus var. burnettii (strain JB137-S8 / ATCC MYA-4627 / FGSC 10392)
504	tr|B9K1V9|hisG ATP phosphoribosyltransferase n=1 Tax_Id=311402 [Agrobacterium vitis (strain S4 / ATCC BAA-846)]	B9K1V9	1	1	0	0	1	1	1	0	0	1	1	0	0	1	5.9e-06	6.1e-06	0	0	0.0391	0.0391	0	0	Agrobacterium vitis (strain S4 / ATCC BAA-846)	Bacteria	Bacteria	Agrobacterium vitis (strain S4 / ATCC BAA-846)	Agrobacterium vitis (strain S4 / ATCC BAA-846)
489	tr|J0UPM4|sucA 2-oxoglutarate dehydrogenase E1 component n=1 Tax_Id=1156918 [Alcaligenes faecalis subsp. faecalis NCIB 8687]	J0UPM4 (+2)	0	0	1	0	1	0	0	1	0	0	0	1	0	1	0	0	6e-06	0	0	0	0.0126	0	Alcaligenes faecalis subsp. faecalis NCIB 8687	Bacteria	Bacteria			Alcaligenes faecalis subsp. faecalis NCIB 8687
244	tr|L0W944|A11A3_13190 Short chain dehydrogenase n=1 Tax_Id=1177179 [Alcanivorax hongdengensis A-11-3]	L0W944	1	1	1	1	1	1	1	1	1	6	3	3	4	6	3.6e-05	1.8e-05	1.8e-05	2.5e-05	0.0655	0.0655	0.0655	0.0655	Alcanivorax hongdengensis A-11-3	Bacteria	Bacteria	Alcanivorax hongdengensis A-11-3	Alcanivorax hongdengensis A-11-3	Alcanivorax hongdengensis A-11-3	Alcanivorax hongdengensis A-11-3
641	tr|D0RQY8|atpD ATP synthase subunit beta n=1 Tax_Id=684719 [alpha proteobacterium HIMB114]	D0RQY8	1	0	0	0	1	1	0	0	0	455	0	0	0	455	5.9e-06	0	0	0	0.154	0	0	0	alpha proteobacterium HIMB114	Bacteria	Bacteria	alpha proteobacterium HIMB114
139	tr|R5XW42|atpD ATP synthase subunit beta n=1 Tax_Id=1262700 [Anaerotruncus sp. CAG:528]	R5XW42	1	1	1	1	1	1	1	1	1	11	10	18	18	18	5.3e-05	6.1e-05	4.8e-05	7.5e-05	0.039	0.039	0.0629	0.0629	Anaerotruncus sp. CAG:528	Bacteria	Bacteria	Anaerotruncus sp. CAG:528	Anaerotruncus sp. CAG:528	Anaerotruncus sp. CAG:528	Anaerotruncus sp. CAG:528
570	ref|XP_007340748.1| actin 1 n=1 Tax_Id=717982 [Auricularia delicata TFB-10046 SS5]	XP_007340748.1	0	0	0	1	1	0	0	0	1	0	0	0	283	283	0	0	0	6.2e-06	0	0	0	0	Auricularia delicata TFB-10046 SS5	Fungi	Fungi				Auricularia delicata TFB-10046 SS5
625	tr|A8IIB4|AZC_3385 von Willebrand factor type A n=1 Tax_Id=438753 [Azorhizobium caulinodans (strain ATCC 43989 / DSM 5975 / ORS 571)]	A8IIB4 (+9)	0	0	0	1	1	0	0	0	1	0	0	0	1	1	0	0	0	6.2e-06	0	0	0	0.0124	Azorhizobium caulinodans (strain ATCC 43989 / DSM 5975 / ORS 571)	Bacteria	Bacteria				Azorhizobium caulinodans (strain ATCC 43989 / DSM 5975 / ORS 571)
607	tr|I7J620|BBM_II01245 ATP synthase subunit beta n=1 Tax_Id=1133968 [Babesia microti strain RI]	I7J620	0	0	0	1	1	0	0	0	1	410	0	0	528	528	0	0	0	6.2e-06	0.0992	0	0	0.134	Babesia microti strain RI	Apicomplexa	Other	Babesia microti strain RI			Babesia microti strain RI
591	tr|I7IGD1|BBM_II02475 Chromosome II, complete genome n=1 Tax_Id=1133968 [Babesia microti strain RI]	I7IGD1	0	1	0	0	1	0	1	0	0	0	2	0	0	2	0	1.2e-05	0	0	0	0.0596	0	0	Babesia microti strain RI	Apicomplexa	Other		Babesia microti strain RI
602	tr|G9QPH5|HMPREF1015_00192 Putative uncharacterized protein n=1 Tax_Id=665952 [Bacillus smithii 7_3_47FAA]	G9QPH5	0	0	0	1	1	0	0	0	1	0	0	0	1	1	0	0	0	6.2e-06	0	0	0	0.0224	Bacillus smithii 7_3_47FAA	Bacteria	Bacteria				Bacillus smithii 7_3_47FAA
468	tr|T0R884|M901_1226 Uncharacterized protein n=1 Tax_Id=1353530 [Bacteriovorax sp. DB6_IX]	T0R884	1	0	1	1	1	1	0	1	2	1	0	1	2	2	5.9e-06	0	6e-06	1.2e-05	0.00492	0	0.00492	0.00492	Bacteriovorax sp. DB6_IX	Bacteria	Bacteria	Bacteriovorax sp. DB6_IX		Bacteriovorax sp. DB6_IX	Bacteriovorax sp. DB6_IX
511	tr|R6LDK9|atpD ATP synthase subunit beta n=1 Tax_Id=1263039 [Bacteroides clarus CAG:160]	R6LDK9	0	0	1	0	1	0	0	1	0	168	0	188	0	188	0	0	1.2e-05	0	0.0568	0	0.0909	0	Bacteroides clarus CAG:160	Bacteria	Bacteria	Bacteroides clarus CAG:160		Bacteroides clarus CAG:160
270	tr|F4PCT8|BATDEDRAFT_28095 Putative uncharacterized protein n=1 Tax_Id=684364 [Batrachochytrium dendrobatidis (strain JAM81 / FGSC 10211)]	F4PCT8	0	0	1	0	1	0	0	1	0	0	0	1	0	1	0	0	6e-06	0	0	0	0.0097	0	Batrachochytrium dendrobatidis (strain JAM81 / FGSC 10211)	Fungi	Fungi			Batrachochytrium dendrobatidis (strain JAM81 / FGSC 10211)
333	tr|I3Z1S2|atpD ATP synthase subunit beta n=1 Tax_Id=866536 [Belliella baltica (strain DSM 15883 / CIP 108006 / LMG 21964 / BA134)]	I3Z1S2 (+3)	1	1	0	1	1	1	1	0	1	169	204	186	218	218	5.9e-06	6.1e-06	0	1.2e-05	0.07	0.07	0.05	0.07	Belliella baltica (strain DSM 15883 / CIP 108006 / LMG 21964 / BA134)	Bacteria	Bacteria	Belliella baltica (strain DSM 15883 / CIP 108006 / LMG 21964 / BA134)	Belliella baltica (strain DSM 15883 / CIP 108006 / LMG 21964 / BA134)	Belliella baltica (strain DSM 15883 / CIP 108006 / LMG 21964 / BA134)	Belliella baltica (strain DSM 15883 / CIP 108006 / LMG 21964 / BA134)
262	tr|G2EHF2|BZARG_539 tRNA synthetases class I family protein n=1 Tax_Id=1046627 [Bizionia argentinensis JUB59]	G2EHF2	1	0	1	1	1	1	0	1	1	1	0	2	3	3	5.9e-06	0	1.2e-05	1.9e-05	0.027	0	0.027	0.027	Bizionia argentinensis JUB59	Bacteria	Bacteria	Bizionia argentinensis JUB59		Bizionia argentinensis JUB59	Bizionia argentinensis JUB59
371	tr|W9BTE4|Q27BB25_13430 Alkyl hydroperoxide reductase n=1 Tax_Id=1419876 [Blastomonas sp. CACIA14H2]	W9BTE4	0	1	1	1	1	0	1	1	1	0	2	1	3	3	0	1.2e-05	6e-06	1.9e-05	0	0	0	0	Blastomonas sp. CACIA14H2	Bacteria	Bacteria		Blastomonas sp. CACIA14H2	Blastomonas sp. CACIA14H2	Blastomonas sp. CACIA14H2
282	tr|C9TSP1|atpD ATP synthase subunit beta n=2 Tax_Id=520461 [Brucella pinnipedialis (strain NCTC 12890 / BCCN 94-73 / B2/94)]	C9TSP1 (+3)	0	1	0	0	1	0	1	0	0	210	233	228	253	253	0	6.1e-06	0	0	0.0749	0.0787	0.094	0.094	Brucella pinnipedialis (strain NCTC 12890 / BCCN 94-73 / B2/94)	Bacteria	Bacteria	Brucella pinnipedialis (strain NCTC 12890 / BCCN 94-73 / B2/94)	Brucella pinnipedialis (strain NCTC 12890 / BCCN 94-73 / B2/94)	Brucella pinnipedialis (strain NCTC 12890 / BCCN 94-73 / B2/94)	Brucella pinnipedialis (strain NCTC 12890 / BCCN 94-73 / B2/94)
473	tr|B5WSI1|BH160DRAFT_6034 Short-chain dehydrogenase/reductase SDR n=1 Tax_Id=516466 [Burkholderia sp. H160]	B5WSI1 (+1)	0	0	1	0	1	0	0	1	0	0	0	6	0	6	0	0	3.6e-05	0	0	0	0.0992	0	Burkholderia sp. H160	Bacteria	Bacteria			Burkholderia sp. H160
219	tr|D1MBQ0|ATP synthase subunit beta n=1 Tax_Id=6326 [Bursaphelenchus xylophilus]	D1MBQ0	1	1	2	1	2	1	1	3	3	431	391	500	504	504	1.8e-05	6.1e-06	3e-05	2.5e-05	0.199	0.167	0.22	0.306	Bursaphelenchus xylophilus	Nematode	Nematode	Bursaphelenchus xylophilus	Bursaphelenchus xylophilus	Bursaphelenchus xylophilus	Bursaphelenchus xylophilus
561	tr|R8VWZ2|atpD ATP synthase subunit beta n=1 Tax_Id=1203606 [Butyricicoccus pullicaecorum 1.2]	R8VWZ2	1	0	0	0	1	1	0	0	0	172	0	0	0	172	1.8e-05	0	0	0	0.0923	0	0	0	Butyricicoccus pullicaecorum 1.2	Bacteria	Bacteria	Butyricicoccus pullicaecorum 1.2
397	tr|H2VMK4|WBGene00122000 Uncharacterized protein n=1 Tax_Id=281687 [Caenorhabditis japonica]	H2VMK4	1	1	1	1	1	1	1	1	1	3	3	1	1	3	1.8e-05	1.8e-05	6e-06	6.2e-06	0.0489	0.0489	0.0489	0.0489	Caenorhabditis japonica	Nematode	Nematode	Caenorhabditis japonica	Caenorhabditis japonica	Caenorhabditis japonica	Caenorhabditis japonica
382	sp|P30575|ENO1 Enolase 1 n=4 Tax_Id=237561 [Candida albicans (strain SC5314 / ATCC MYA-2876)]	P30575	1	1	1	1	1	1	1	1	1	1	2	4	4	4	5.9e-06	1.2e-05	2.4e-05	2.5e-05	0.0432	0.0432	0.0432	0.0432	Candida albicans (strain SC5314 / ATCC MYA-2876)	Fungi	Fungi	Candida albicans (strain SC5314 / ATCC MYA-2876)	Candida albicans (strain SC5314 / ATCC MYA-2876)	Candida albicans (strain SC5314 / ATCC MYA-2876)	Candida albicans (strain SC5314 / ATCC MYA-2876)
341	tr|V4HCW4|K933_08872 Propionyl-CoA carboxylase complex B chain n=1 Tax_Id=1324957 [Candidatus Halobonum tyrrellensis G22]	V4HCW4	0	1	0	0	1	0	1	0	0	0	2	0	0	2	0	1.2e-05	0	0	0	0	0	0	Candidatus Halobonum tyrrellensis G22	Bacteria	Bacteria		Candidatus Halobonum tyrrellensis G22
306	tr|E9C283|CAOG_02466 Pyruvate dehydrogenase E1 alpha 1 n=2 Tax_Id=595528 [Capsaspora owczarzaki (strain ATCC 30864)]	E9C283	1	1	1	1	1	1	1	1	1	4	3	7	4	7	2.4e-05	1.8e-05	4.2e-05	2.5e-05	0.0334	0.0334	0.0334	0.0334	Capsaspora owczarzaki (strain ATCC 30864)	Fungi	Fungi	Capsaspora owczarzaki (strain ATCC 30864)	Capsaspora owczarzaki (strain ATCC 30864)	Capsaspora owczarzaki (strain ATCC 30864)	Capsaspora owczarzaki (strain ATCC 30864)
88	tr|K2K5Z5|B30_07876 Glyceraldehyde-3-phosphate dehydrogenase n=1 Tax_Id=1208323 [Celeribacter baekdonensis B30]	K2K5Z5	1	1	1	1	1	1	1	1	1	26	34	27	12	34	0.00015	0.0002	0.00016	7.5e-05	0.0512	0.0753	0.0512	0.0512	Celeribacter baekdonensis B30	Bacteria	Bacteria	Celeribacter baekdonensis B30	Celeribacter baekdonensis B30	Celeribacter baekdonensis B30	Celeribacter baekdonensis B30
546	tr|I3IA86|O59_001645 Putative response regulator/TPR domain protein n=1 Tax_Id=1134474 [Cellvibrio sp. BR]	I3IA86	1	0	1	1	1	1	0	1	1	1	0	1	1	1	5.9e-06	0	6e-06	6.2e-06	0.0204	0	0.0204	0.0204	Cellvibrio sp. BR	Bacteria	Bacteria	Cellvibrio sp. BR		Cellvibrio sp. BR	Cellvibrio sp. BR
156	tr|D0D9I7|CSE45_3192 HTH-type transcriptional regulator NsrR n=1 Tax_Id=501479 [Citreicella sp. SE45]	D0D9I7	1	1	1	0	1	1	1	1	0	6	5	2	0	6	3.6e-05	3.1e-05	1.2e-05	0	0.06	0.06	0.06	0	Citreicella sp. SE45	Bacteria	Bacteria	Citreicella sp. SE45	Citreicella sp. SE45	Citreicella sp. SE45
430	tr|V9DSW7|G647_01520 Uncharacterized protein n=1 Tax_Id=1279043 [Cladophialophora carrionii CBS 160.54]	V9DSW7	1	0	0	1	1	1	0	0	1	2	0	0	1	2	1.2e-05	0	0	6.2e-06	0	0	0	0	Cladophialophora carrionii CBS 160.54	Fungi	Fungi	Cladophialophora carrionii CBS 160.54			Cladophialophora carrionii CBS 160.54
446	tr|W9VV97|A1O5_12163 Uncharacterized protein n=2 Tax_Id=1182543 [Cladophialophora psammophila CBS 110553]	W9VV97	0	0	0	1	1	0	0	0	1	0	0	0	1	1	0	0	0	6.2e-06	0	0	0	0	Cladophialophora psammophila CBS 110553	Fungi	Fungi				Cladophialophora psammophila CBS 110553
478	tr|U2CGH7|atpD ATP synthase subunit beta n=1 Tax_Id=1321778 [Clostridiales bacterium oral taxon 876 str. F0540]	U2CGH7	1	0	1	0	1	1	0	1	0	170	0	187	216	216	1.2e-05	0	6e-06	0	0	0	0	0	Clostridiales bacterium oral taxon 876 str. F0540	Bacteria	Bacteria	Clostridiales bacterium oral taxon 876 str. F0540		Clostridiales bacterium oral taxon 876 str. F0540	Clostridiales bacterium oral taxon 876 str. F0540
373	tr|Q0ZS19|atpD ATP synthase subunit beta Tax_Id=29346 [Clostridium paradoxum]	Q0ZS19	0	1	1	1	1	0	1	1	1	174	205	192	226	226	0	1.2e-05	1.2e-05	6.2e-06	0.0645	0.071	0.129	0.127	Clostridium paradoxum	Bacteria	Bacteria	Clostridium paradoxum	Clostridium paradoxum	Clostridium paradoxum	Clostridium paradoxum
108	tr|R6HEJ0|BN717_01048 Integral membrane sensor signal transduction histidine kinase n=1 Tax_Id=1262823 [Clostridium sp. CAG:575]	R6HEJ0	1	1	1	1	1	1	1	1	1	15	5	10	5	15	8.9e-05	3.1e-05	6e-05	3.1e-05	0.0298	0.0298	0.0298	0.0298	Clostridium sp. CAG:575	Bacteria	Bacteria	Clostridium sp. CAG:575	Clostridium sp. CAG:575	Clostridium sp. CAG:575	Clostridium sp. CAG:575
507	tr|B0P502|atpD ATP synthase subunit beta n=1 Tax_Id=411484 [Clostridium sp. SS2/1]	B0P502 (+17)	1	0	0	0	1	1	0	0	0	6	0	0	0	6	2.4e-05	0	0	0	0.0303	0	0	0	Clostridium sp. SS2/1	Bacteria	Bacteria	Clostridium sp. SS2/1
114	tr|M5GDM4|DACRYDRAFT_21617 Enolase n=1 Tax_Id=745407 [Dacryopinax sp. (strain DJM 731)]	M5GDM4	1	1	1	1	1	1	1	1	1	8	7	8	10	10	4.7e-05	4.3e-05	4.8e-05	6.2e-05	0.0336	0.0336	0.0336	0.0336	Dacryopinax sp. (strain DJM 731)	Fungi	Fungi	Dacryopinax sp. (strain DJM 731)	Dacryopinax sp. (strain DJM 731)	Dacryopinax sp. (strain DJM 731)	Dacryopinax sp. (strain DJM 731)
185	tr|S8AJB3|H072_4845 Uncharacterized protein n=1 Tax_Id=1284197 [Dactylellina haptotyla CBS 200.50]	S8AJB3	1	0	0	0	1	1	0	0	0	1	0	0	0	1	5.9e-06	0	0	0	0.0102	0	0	0	Dactylellina haptotyla CBS 200.50	Fungi	Fungi	Dactylellina haptotyla CBS 200.50
420	tr|D4H617|atpD ATP synthase subunit beta n=1 Tax_Id=522772 [Denitrovibrio acetiphilus (strain DSM 12809 / N2460)]	D4H617	1	0	0	1	1	1	0	0	1	185	176	0	234	234	2.4e-05	0	0	2.5e-05	0.101	0.06	0	0.0899	Denitrovibrio acetiphilus (strain DSM 12809 / N2460)	Bacteria	Bacteria	Denitrovibrio acetiphilus (strain DSM 12809 / N2460)	Denitrovibrio acetiphilus (strain DSM 12809 / N2460)		Denitrovibrio acetiphilus (strain DSM 12809 / N2460)
150	tr|I4C9W1|atpA ATP synthase subunit alpha n=1 Tax_Id=706587 [Desulfomonile tiedjei (strain ATCC 49306 / DSM 6799 / DCB-1)]	I4C9W1	1	1	1	1	1	1	1	1	1	10	15	20	8	20	5.9e-05	9.2e-05	0.00012	5e-05	0.0236	0.0236	0.0236	0.0236	Desulfomonile tiedjei (strain ATCC 49306 / DSM 6799 / DCB-1)	Bacteria	Bacteria	Desulfomonile tiedjei (strain ATCC 49306 / DSM 6799 / DCB-1)	Desulfomonile tiedjei (strain ATCC 49306 / DSM 6799 / DCB-1)	Desulfomonile tiedjei (strain ATCC 49306 / DSM 6799 / DCB-1)	Desulfomonile tiedjei (strain ATCC 49306 / DSM 6799 / DCB-1)
305	tr|D6SSC8|atpD ATP synthase subunit beta n=1 Tax_Id=555779 [Desulfonatronospira thiodismutans ASO3-1]	D6SSC8	1	1	1	1	1	1	1	1	1	3	6	4	3	6	1.8e-05	3.7e-05	2.4e-05	1.2e-05	0.0299	0.0299	0.0299	0.0405	Desulfonatronospira thiodismutans ASO3-1	Bacteria	Bacteria	Desulfonatronospira thiodismutans ASO3-1	Desulfonatronospira thiodismutans ASO3-1	Desulfonatronospira thiodismutans ASO3-1	Desulfonatronospira thiodismutans ASO3-1
498	tr|B8J0G1|Ddes_1336 Beta-ketoacyl synthase n=1 Tax_Id=525146 [Desulfovibrio desulfuricans (strain ATCC 27774 / DSM 6949)]	B8J0G1	1	0	0	0	1	1	0	0	0	2	0	0	0	2	1.2e-05	0	0	0	0.00614	0	0	0	Desulfovibrio desulfuricans (strain ATCC 27774 / DSM 6949)	Bacteria	Bacteria	Desulfovibrio desulfuricans (strain ATCC 27774 / DSM 6949)
418	tr|E1JYZ4|pgi Glucose-6-phosphate isomerase n=1 Tax_Id=596151 [Desulfovibrio fructosovorans JJ]	E1JYZ4	1	1	1	0	1	1	1	1	0	1	4	4	0	4	5.9e-06	2.4e-05	2.4e-05	0	0.0274	0.0274	0.0274	0	Desulfovibrio fructosovorans JJ	Bacteria	Bacteria	Desulfovibrio fructosovorans JJ	Desulfovibrio fructosovorans JJ	Desulfovibrio fructosovorans JJ
93	tr|C4XHR0|prs Ribose-phosphate pyrophosphokinase n=2 Tax_Id=573370 [Desulfovibrio magneticus (strain ATCC 700980 / DSM 13731 / RS-1)]	C4XHR0	1	0	1	1	1	1	0	1	1	5	0	11	6	11	3e-05	0	6.7e-05	3.7e-05	0.0255	0	0.0255	0.0255	Desulfovibrio magneticus (strain ATCC 700980 / DSM 13731 / RS-1)	Bacteria	Bacteria	Desulfovibrio magneticus (strain ATCC 700980 / DSM 13731 / RS-1)		Desulfovibrio magneticus (strain ATCC 700980 / DSM 13731 / RS-1)	Desulfovibrio magneticus (strain ATCC 700980 / DSM 13731 / RS-1)
115	sp|P53457|ACT3 Actin-3 n=1 Tax_Id=28845 [Diphyllobothrium dendriticum]	P53457	1	1	1	1	1	2	1	1	1	402	501	497	447	501	0.00013	0.00012	0.00011	9.4e-05	0.223	0.22	0.231	0.228	Diphyllobothrium dendriticum	tapeworm	Other	Diphyllobothrium dendriticum	Diphyllobothrium dendriticum	Diphyllobothrium dendriticum	Diphyllobothrium dendriticum
416	tr|I3Y140|Heat shock protein 70-C n=1 Tax_Id=166010 [Ditylenchus destructor]	I3Y140	1	0	1	1	1	1	0	1	1	2	0	10	6	10	1.2e-05	0	2.4e-05	1.2e-05	0.0223	0	0.0625	0.0461	Ditylenchus destructor	Nematode	Nematode	Ditylenchus destructor		Ditylenchus destructor	Ditylenchus destructor
627	tr|U6I333|EmuJ_001027700 ATP dependent RNA helicase DHX8 n=1 Tax_Id=6211 [Echinococcus multilocularis]	U6I333 (+3)	1	0	0	0	1	1	0	0	0	1	0	0	0	1	5.9e-06	0	0	0	0	0	0	0	Echinococcus multilocularis	tapeworm	Other	Echinococcus multilocularis
77	tr|E3VWM6|Glyceraldehyde-3-phosphate dehydrogenase n=1 Tax_Id=5802 [Eimeria tenella]	E3VWM6 (+1)	1	0	1	0	1	1	0	1	0	1	0	1	0	1	5.9e-06	0	6e-06	0	0.0324	0	0.0324	0	Eimeria tenella	Protozoa	Other	Eimeria tenella		Eimeria tenella
215	tr|C8VFF7|ANIA_05775 Putative Zn(II)2Cys6 transcription factor (Eurofung) n=1 Tax_Id=227321 [Emericella nidulans (strain FGSC A4 / ATCC 38163 / CBS 112.46 / NRRL 194 / M139)]	C8VFF7 (+2)	0	1	0	0	1	0	1	0	0	0	3	0	0	3	0	1.8e-05	0	0	0	0.0133	0	0	Emericella nidulans (strain FGSC A4 / ATCC 38163 / CBS 112.46 / NRRL 194 / M139)	Fungi	Fungi		Emericella nidulans (strain FGSC A4 / ATCC 38163 / CBS 112.46 / NRRL 194 / M139)
160	eupathdb|EMO_021930|unspecified product n=1 Tax_Id=41668 [Entamoeba moshkovskii Laredo]	EMO_021930	0	1	0	0	1	0	1	0	0	0	3	1	0	3	0	6.1e-06	0	0	0	0	0	0	Entamoeba moshkovskii Laredo	Amoeba	Other		Entamoeba moshkovskii Laredo	Entamoeba moshkovskii Laredo
455	tr|I6NDD0|Ecym_5311 Uncharacterized protein n=2 Tax_Id=931890 [Eremothecium cymbalariae (strain CBS 270.75 / DBVPG 7215 / KCTC 17166 / NRRL Y-17582)]	I6NDD0 (+4)	0	0	1	0	1	0	0	1	0	0	0	1	0	1	0	0	6e-06	0	0	0	0.0348	0	Eremothecium cymbalariae (strain CBS 270.75 / DBVPG 7215 / KCTC 17166 / NRRL Y-17582)	Fungi	Fungi			Eremothecium cymbalariae (strain CBS 270.75 / DBVPG 7215 / KCTC 17166 / NRRL Y-17582)
68	tr|M9DYH8|EC180600_1869 Glyceraldehyde-3-phosphate dehydrogenase, type I n=1 Tax_Id=1116105 [Escherichia coli 180600]	M9DYH8 (+1)	0	0	0	1	1	0	0	0	1	0	0	0	1	1	0	0	0	6.2e-06	0	0	0	0.0423	Escherichia coli 180600	Bacteria	Bacteria				Escherichia coli 180600
662	tr|R5L5B1|BN508_01427 Segregation and condensation protein B n=1 Tax_Id=1262881 [Eubacterium sp. CAG:161]	R5L5B1	0	1	0	0	1	0	1	0	0	0	1	0	0	1	0	6.1e-06	0	0	0	0.0426	0	0	Eubacterium sp. CAG:161	Bacteria	Bacteria		Eubacterium sp. CAG:161
553	tr|V6SEH3|thrS Threonine--tRNA ligase n=1 Tax_Id=1107311 [Flavobacterium enshiense DK69]	V6SEH3	1	0	0	0	1	1	0	0	0	1	0	0	0	1	5.9e-06	0	0	0	0	0	0	0	Flavobacterium enshiense DK69	Bacteria	Bacteria	Flavobacterium enshiense DK69
316	tr|E3JDA6|FraEuI1c_4393 Short-chain dehydrogenase/reductase SDR n=1 Tax_Id=298654 [Frankia sp. (strain EuI1c)]	E3JDA6	0	1	1	1	1	0	1	1	1	0	2	2	1	2	0	1.2e-05	1.2e-05	6.2e-06	0	0.0734	0.0734	0.0734	Frankia sp. (strain EuI1c)	Bacteria	Bacteria		Frankia sp. (strain EuI1c)	Frankia sp. (strain EuI1c)	Frankia sp. (strain EuI1c)
552	tr|F9GAK1|FOXB_15683 Uncharacterized protein n=1 Tax_Id=660025 [Fusarium oxysporum (strain Fo5176)]	F9GAK1 (+12)	0	0	1	1	1	0	0	1	1	0	0	1	1	1	0	0	6e-06	6.2e-06	0	0	0.00647	0.00647	Fusarium oxysporum (strain Fo5176)	Fungi	Fungi			Fusarium oxysporum (strain Fo5176)	Fusarium oxysporum (strain Fo5176)
189	tr|J3NPU5|GGTG_03302 Uncharacterized protein n=1 Tax_Id=644352 [Gaeumannomyces graminis var. tritici (strain R3-111a-1)]	J3NPU5	0	1	0	1	1	0	1	0	1	0	1	0	1	1	0	6.1e-06	0	6.2e-06	0	0.0151	0	0.0151	Gaeumannomyces graminis var. tritici (strain R3-111a-1)	Fungi	Fungi		Gaeumannomyces graminis var. tritici (strain R3-111a-1)		Gaeumannomyces graminis var. tritici (strain R3-111a-1)
402	tr|W0RHA1|atpD ATP synthase subunit beta n=1 Tax_Id=861299 [Gemmatimonadetes bacterium KBS708]	W0RHA1	1	1	0	1	1	1	1	0	1	173	204	0	218	218	3e-05	6.1e-06	0	1.2e-05	0	0	0	0	Gemmatimonadetes bacterium KBS708	Bacteria	Bacteria	Gemmatimonadetes bacterium KBS708	Gemmatimonadetes bacterium KBS708		Gemmatimonadetes bacterium KBS708
422	tr|L8G6M8|GMDG_03577 Uncharacterized protein n=1 Tax_Id=658429 [Geomyces destructans (strain ATCC MYA-4855 / 20631-21)]	L8G6M8	0	1	0	1	1	0	1	0	1	0	1	0	1	1	0	6.1e-06	0	6.2e-06	0	0.00395	0	0.00395	Geomyces destructans (strain ATCC MYA-4855 / 20631-21)	Fungi	Fungi		Geomyces destructans (strain ATCC MYA-4855 / 20631-21)		Geomyces destructans (strain ATCC MYA-4855 / 20631-21)
427	tr|K7T7B7|atpD ATP synthase subunit beta n=1 Tax_Id=1224746 [Gluconobacter oxydans H24]	K7T7B7 (+2)	1	1	1	1	1	1	1	1	1	272	298	320	309	320	1.2e-05	6.1e-06	2.4e-05	6.2e-06	0.0862	0.0595	0.109	0.109	Gluconobacter oxydans H24	Bacteria	Bacteria	Gluconobacter oxydans H24	Gluconobacter oxydans H24	Gluconobacter oxydans H24	Gluconobacter oxydans H24
140	tr|B8F646|dnaG DNA primase n=1 Tax_Id=557723 [Haemophilus parasuis serovar 5 (strain SH0165)]	B8F646 (+6)	1	1	1	1	1	1	1	1	1	3	1	1	2	3	1.8e-05	6.1e-06	6e-06	1.2e-05	0.0206	0.0206	0.0206	0.0206	Haemophilus parasuis serovar 5 (strain SH0165)	Bacteria	Bacteria	Haemophilus parasuis serovar 5 (strain SH0165)	Haemophilus parasuis serovar 5 (strain SH0165)	Haemophilus parasuis serovar 5 (strain SH0165)	Haemophilus parasuis serovar 5 (strain SH0165)
45	tr|F4KSN7|Halhy_0088 Queuosine biosynthesis protein n=1 Tax_Id=760192 [Haliscomenobacter hydrossis (strain ATCC 27775 / DSM 1100 / LMG 10767 / O)]	F4KSN7	0	0	1	1	1	0	0	1	1	0	0	1	2	2	0	0	6e-06	1.2e-05	0	0	0.0186	0.0186	Haliscomenobacter hydrossis (strain ATCC 27775 / DSM 1100 / LMG 10767 / O)	Bacteria	Bacteria			Haliscomenobacter hydrossis (strain ATCC 27775 / DSM 1100 / LMG 10767 / O)	Haliscomenobacter hydrossis (strain ATCC 27775 / DSM 1100 / LMG 10767 / O)
452	tr|A9B2B9|Haur_1316 Anti-sigma-factor antagonist n=1 Tax_Id=316274 [Herpetosiphon aurantiacus (strain ATCC 23779 / DSM 785)]	A9B2B9	1	1	1	1	1	1	1	1	1	1	2	1	2	2	5.9e-06	1.2e-05	6e-06	1.2e-05	0.0317	0.0317	0.0317	0.0317	Herpetosiphon aurantiacus (strain ATCC 23779 / DSM 785)	Bacteria	Bacteria	Herpetosiphon aurantiacus (strain ATCC 23779 / DSM 785)	Herpetosiphon aurantiacus (strain ATCC 23779 / DSM 785)	Herpetosiphon aurantiacus (strain ATCC 23779 / DSM 785)	Herpetosiphon aurantiacus (strain ATCC 23779 / DSM 785)
73	tr|W4KH88|act1.2 Actin 1.2 n=1 Tax_Id=747525 [Heterobasidion irregulare TC 32-1]	W4KH88	1	1	1	1	1	1	3	2	1	439	428	394	362	439	6.5e-05	0.00014	4.2e-05	2.5e-05	0	0	0	0	Heterobasidion irregulare TC 32-1	Fungi	Fungi	Heterobasidion irregulare TC 32-1	Heterobasidion irregulare TC 32-1	Heterobasidion irregulare TC 32-1	Heterobasidion irregulare TC 32-1
99	tr|B9Y4L2|atpD ATP synthase subunit beta n=1 Tax_Id=545696 [Holdemania filiformis DSM 12042]	B9Y4L2	1	1	1	1	1	1	2	1	2	203	229	213	254	254	0.00018	0.00016	0.00015	0.0002	0.105	0.0707	0.128	0.128	Holdemania filiformis DSM 12042	Bacteria	Bacteria	Holdemania filiformis DSM 12042	Holdemania filiformis DSM 12042	Holdemania filiformis DSM 12042	Holdemania filiformis DSM 12042
679	tr|B9YBH4|HOLDEFILI_03181 DNA polymerase III, alpha subunit n=1 Tax_Id=545696 [Holdemania filiformis DSM 12042]	B9YBH4 (+1)	0	0	1	0	1	0	0	1	0	0	0	1	0	1	0	0	6e-06	0	0	0	0.00794	0	Holdemania filiformis DSM 12042	Bacteria	Bacteria			Holdemania filiformis DSM 12042
364	sp|Q28TJ6|atpD ATP synthase subunit beta n=1 Tax_Id=290400 [Jannaschia sp. (strain CCS1)]	Q28TJ6	1	0	0	0	1	1	0	0	0	323	0	377	0	377	2.4e-05	0	0	0	0.124	0	0.148	0	Jannaschia sp. (strain CCS1)	Bacteria	Bacteria	Jannaschia sp. (strain CCS1)		Jannaschia sp. (strain CCS1)
70	tr|Q4Q482|LMJF_33_1080 Uncharacterized protein n=2 Tax_Id=5664 [Leishmania major]	Q4Q482	1	1	1	1	1	1	1	1	1	1	5	4	1	5	5.9e-06	3.1e-05	2.4e-05	6.2e-06	0.0337	0.0337	0.0337	0.0337	Leishmania major	Bacteria	Bacteria	Leishmania major	Leishmania major	Leishmania major	Leishmania major
414	sp|B0SLC8|atpD ATP synthase subunit beta n=2 Tax_Id=456481 [Leptospira biflexa serovar Patoc (strain Patoc 1 / ATCC 23582 / Paris)]	B0SLC8 (+1)	1	1	0	1	1	1	1	0	1	9	1	0	5	9	3e-05	6.1e-06	0	6.2e-06	0.107	0.0769	0	0.107	Leptospira biflexa serovar Patoc (strain Patoc 1 / ATCC 23582 / Paris)	Bacteria	Bacteria	Leptospira biflexa serovar Patoc (strain Patoc 1 / ATCC 23582 / Paris)	Leptospira biflexa serovar Patoc (strain Patoc 1 / ATCC 23582 / Paris)		Leptospira biflexa serovar Patoc (strain Patoc 1 / ATCC 23582 / Paris)
605	tr|C6HUY8|UBAL3_74420056 Radical SAM domain protein n=1 Tax_Id=412449 [Leptospirillum ferrodiazotrophum]	C6HUY8	0	1	0	0	1	0	1	0	0	0	1	0	0	1	0	6.1e-06	0	0	0	0.0417	0	0	Leptospirillum ferrodiazotrophum	Bacteria	Bacteria		Leptospirillum ferrodiazotrophum
375	tr|U2ULV6|HMPREF9108_01513 Uncharacterized protein n=1 Tax_Id=1321774 [Leptotrichia sp. oral taxon 225 str. F0581]	U2ULV6	1	0	0	0	1	1	0	0	0	1	0	0	0	1	5.9e-06	0	0	0	0	0	0	0	Leptotrichia sp. oral taxon 225 str. F0581	Bacteria	Bacteria	Leptotrichia sp. oral taxon 225 str. F0581
631	tr|E1GLN6|LOAG_14097 Histone H2B n=2 Tax_Id=7209 [Loa loa]	E1GLN6	0	0	1	0	1	0	0	1	0	0	0	1	0	1	0	0	6e-06	0	0	0	0.118	0	Loa loa	Nematode	Nematode			Loa loa
372	sp|A0LDS6|nuoB NADH-quinone oxidoreductase subunit B n=1 Tax_Id=156889 [Magnetococcus sp. (strain MC-1)]	A0LDS6 (+10)	1	0	1	1	1	1	0	1	2	1	0	2	3	3	5.9e-06	0	1.2e-05	1.9e-05	0.0838	0	0.0838	0.0838	Magnetococcus sp. (strain MC-1)	Bacteria	Bacteria	Magnetococcus sp. (strain MC-1)		Magnetococcus sp. (strain MC-1)	Magnetococcus sp. (strain MC-1)
259	tr|A8Q6B0|MGL_2906 ATP synthase subunit beta n=2 Tax_Id=425265 [Malassezia globosa (strain ATCC MYA-4612 / CBS 7966)]	A8Q6B0	1	0	1	2	2	1	0	1	2	242	195	371	376	376	2.4e-05	0	1.8e-05	3.1e-05	0.171	0.107	0.196	0.196	Malassezia globosa (strain ATCC MYA-4612 / CBS 7966)	Fungi	Fungi	Malassezia globosa (strain ATCC MYA-4612 / CBS 7966)	Malassezia globosa (strain ATCC MYA-4612 / CBS 7966)	Malassezia globosa (strain ATCC MYA-4612 / CBS 7966)	Malassezia globosa (strain ATCC MYA-4612 / CBS 7966)
226	tr|A8PVX8|MGL_0980 Dihydrolipoyl dehydrogenase n=2 Tax_Id=425265 [Malassezia globosa (strain ATCC MYA-4612 / CBS 7966)]	A8PVX8	1	1	1	1	1	1	2	1	2	17	12	2	2	17	0.0001	7.3e-05	1.2e-05	1.2e-05	0.0417	0.0417	0.0417	0.0417	Malassezia globosa (strain ATCC MYA-4612 / CBS 7966)	Fungi	Fungi	Malassezia globosa (strain ATCC MYA-4612 / CBS 7966)	Malassezia globosa (strain ATCC MYA-4612 / CBS 7966)	Malassezia globosa (strain ATCC MYA-4612 / CBS 7966)	Malassezia globosa (strain ATCC MYA-4612 / CBS 7966)
137	tr|Q1YE82|SI859A1_03535 Putative uncharacterized protein n=1 Tax_Id=287752 [Manganese-oxidizing bacterium (strain SI85-9A1)]	Q1YE82	1	0	0	1	1	1	0	0	1	1	0	0	1	1	5.9e-06	0	0	6.2e-06	0.036	0	0	0.036	Manganese-oxidizing bacterium (strain SI85-9A1)	Bacteria	Bacteria	Manganese-oxidizing bacterium (strain SI85-9A1)			Manganese-oxidizing bacterium (strain SI85-9A1)
81	tr|F4S9P5|MELLADRAFT_76055 Putative uncharacterized protein n=1 Tax_Id=747676 [Melampsora larici-populina (strain 98AG31 / pathotype 3-4-7)]	F4S9P5 (+1)	1	0	0	0	1	1	0	0	0	1	1	0	0	1	5.9e-06	0	0	0	0.0608	0.027	0	0	Melampsora larici-populina (strain 98AG31 / pathotype 3-4-7)	Fungi	Fungi	Melampsora larici-populina (strain 98AG31 / pathotype 3-4-7)	Melampsora larici-populina (strain 98AG31 / pathotype 3-4-7)
196	tr|I6YYF5|atpD ATP synthase subunit beta n=1 Tax_Id=1191523 [Melioribacter roseus (strain P3M)]	I6YYF5	1	1	1	0	1	1	1	1	0	171	205	181	210	210	2.4e-05	1.2e-05	3e-05	0	0.0702	0.0617	0.0617	0.0298	Melioribacter roseus (strain P3M)	Bacteria	Bacteria	Melioribacter roseus (strain P3M)	Melioribacter roseus (strain P3M)	Melioribacter roseus (strain P3M)	Melioribacter roseus (strain P3M)
581	tr|L0KI78|Mesau_01637 Electron transfer flavoprotein, beta subunit n=1 Tax_Id=754035 [Mesorhizobium australicum (strain LMG 24608 / HAMBI 3006 / WSM2073)]	L0KI78 (+3)	0	0	0	1	1	0	0	0	1	0	0	0	1	1	0	0	0	6.2e-06	0	0	0	0.0361	Mesorhizobium australicum (strain LMG 24608 / HAMBI 3006 / WSM2073)	Bacteria	Bacteria				Mesorhizobium australicum (strain LMG 24608 / HAMBI 3006 / WSM2073)
495	tr|E9E2B9|MAC_04017 Adenylate kinase n=1 Tax_Id=655827 [Metarhizium acridum (strain CQMa 102)]	E9E2B9	1	0	1	1	1	1	0	1	1	1	0	1	1	1	5.9e-06	0	6e-06	6.2e-06	0.0375	0	0.0375	0.0375	Metarhizium acridum (strain CQMa 102)	Bacteria	Bacteria	Metarhizium acridum (strain CQMa 102)		Metarhizium acridum (strain CQMa 102)	Metarhizium acridum (strain CQMa 102)
523	tr|G7CFQ0|KEK_09107 Membrane protein n=1 Tax_Id=1078020 [Mycobacterium thermoresistibile ATCC 19527]	G7CFQ0	0	0	1	1	1	0	0	1	1	0	0	1	1	1	0	0	6e-06	6.2e-06	0	0	0.0952	0.0952	Mycobacterium thermoresistibile ATCC 19527	Bacteria	Bacteria			Mycobacterium thermoresistibile ATCC 19527	Mycobacterium thermoresistibile ATCC 19527
359	tr|G2RYL2|atpD-1 ATP synthase subunit beta n=1 Tax_Id=743965 [Mycoplasma putrefaciens (strain ATCC 15718 / NCTC 10155 / C30 KS-1 / KS-1)]	G2RYL2 (+2)	1	0	1	1	1	1	0	1	1	2	0	3	1	3	1.2e-05	0	1.8e-05	6.2e-06	0.0399	0	0.0399	0.0399	Mycoplasma putrefaciens (strain ATCC 15718 / NCTC 10155 / C30 KS-1 / KS-1)	Bacteria	Bacteria	Mycoplasma putrefaciens (strain ATCC 15718 / NCTC 10155 / C30 KS-1 / KS-1)		Mycoplasma putrefaciens (strain ATCC 15718 / NCTC 10155 / C30 KS-1 / KS-1)	Mycoplasma putrefaciens (strain ATCC 15718 / NCTC 10155 / C30 KS-1 / KS-1)
644	tr|D2V5T0|NAEGRDRAFT_77267 ATP synthase subunit beta n=2 Tax_Id=5762 [Naegleria gruberi]	D2V5T0	1	0	0	0	1	1	0	0	0	3	0	0	0	3	5.9e-06	0	0	0	0.02	0	0	0	Naegleria gruberi	Amoeba	Other	Naegleria gruberi
454	tr|C6V5P1|atpD ATP synthase subunit beta n=1 Tax_Id=434131 [Neorickettsia risticii (strain Illinois)]	C6V5P1 (+4)	1	0	1	0	1	1	0	1	0	1	0	1	0	1	5.9e-06	0	6e-06	0	0.0401	0	0.0401	0	Neorickettsia risticii (strain Illinois)	Bacteria	Bacteria	Neorickettsia risticii (strain Illinois)		Neorickettsia risticii (strain Illinois)
220	tr|I5BYP8|fliI Flagellum-specific ATP synthase n=1 Tax_Id=1189611 [Nitratireductor aquibiodomus RA22]	I5BYP8 (+1)	1	1	1	1	1	1	1	1	1	4	7	19	5	19	2.4e-05	4.3e-05	0.00011	3.1e-05	0.0258	0.0258	0.0258	0.0258	Nitratireductor aquibiodomus RA22	Bacteria	Bacteria	Nitratireductor aquibiodomus RA22	Nitratireductor aquibiodomus RA22	Nitratireductor aquibiodomus RA22	Nitratireductor aquibiodomus RA22
310	tr|T0HC74|L284_13415 Uncharacterized protein n=1 Tax_Id=1096930 [Novosphingobium lindaniclasticum LE124]	T0HC74	1	1	1	1	1	1	1	2	1	4	4	6	4	6	2.4e-05	2.4e-05	3.6e-05	2.5e-05	0.068	0.068	0.068	0.068	Novosphingobium lindaniclasticum LE124	Bacteria	Bacteria	Novosphingobium lindaniclasticum LE124	Novosphingobium lindaniclasticum LE124	Novosphingobium lindaniclasticum LE124	Novosphingobium lindaniclasticum LE124
322	tr|M3J4U5|atpD ATP synthase subunit beta n=1 Tax_Id=360313 [Ochrobactrum sp. CDB2]	M3J4U5	1	1	0	1	1	1	1	0	1	329	233	392	377	392	5.9e-06	1.2e-05	0	2.5e-05	0.144	0.107	0.167	0.184	Ochrobactrum sp. CDB2	Bacteria	Bacteria	Ochrobactrum sp. CDB2	Ochrobactrum sp. CDB2	Ochrobactrum sp. CDB2	Ochrobactrum sp. CDB2
490	tr|E5YVV4|PVOR_13489 Transcription attenuation protein MtrB n=1 Tax_Id=715225 [Paenibacillus vortex V453]	E5YVV4 (+1)	0	0	0	1	1	0	0	0	1	0	0	0	1	1	0	0	0	6.2e-06	0	0	0	0.172	Paenibacillus vortex V453	Bacteria	Bacteria				Paenibacillus vortex V453
31	tr|B9XPE7|atpD ATP synthase subunit beta n=1 Tax_Id=320771 [Pedosphaera parvula Ellin514]	B9XPE7 (+1)	1	1	1	1	1	2	2	2	2	80	94	109	83	109	0.00045	0.00058	0.00066	0.00049	0.06	0.0311	0.0311	0.06	Pedosphaera parvula Ellin514	Bacteria	Bacteria	Pedosphaera parvula Ellin514	Pedosphaera parvula Ellin514	Pedosphaera parvula Ellin514	Pedosphaera parvula Ellin514
355	tr|A1AV20|Ppro_3599 Conserved hypothetical cytosolic protein n=1 Tax_Id=338966 [Pelobacter propionicus (strain DSM 2379)]	A1AV20	1	0	1	0	1	1	0	1	0	2	0	1	0	2	1.2e-05	0	6e-06	0	0.119	0	0.119	0	Pelobacter propionicus (strain DSM 2379)	Bacteria	Bacteria	Pelobacter propionicus (strain DSM 2379)		Pelobacter propionicus (strain DSM 2379)
265	tr|I7EMC5|PGA2_c17300 Uncharacterized protein n=1 Tax_Id=383629 [Phaeobacter gallaeciensis (strain 2.10)]	I7EMC5	1	1	1	0	1	1	1	1	0	1	2	1	0	2	5.9e-06	1.2e-05	6e-06	0	0.0237	0.0237	0.0237	0	Phaeobacter gallaeciensis (strain 2.10)	Bacteria	Bacteria	Phaeobacter gallaeciensis (strain 2.10)	Phaeobacter gallaeciensis (strain 2.10)	Phaeobacter gallaeciensis (strain 2.10)
386	tr|W9AC96|PPBDW_80103 Uncharacterized protein n=1 Tax_Id=1454202 [Photobacterium phosphoreum ANT220]	W9AC96	1	0	1	0	1	1	0	1	0	1	0	1	0	1	5.9e-06	0	6e-06	0	0	0	0	0	Photobacterium phosphoreum ANT220	Bacteria	Bacteria	Photobacterium phosphoreum ANT220		Photobacterium phosphoreum ANT220
486	tr|C7BMV2|PAU_00846 Uncharacterized protein n=1 Tax_Id=553480 [Photorhabdus asymbiotica subsp. asymbiotica (strain ATCC 43949 / 3105-77)]	C7BMV2 (+1)	0	0	1	0	1	0	0	1	0	0	0	2	0	2	0	0	1.2e-05	0	0	0	0.0347	0	Photorhabdus asymbiotica subsp. asymbiotica (strain ATCC 43949 / 3105-77)	Bacteria	Bacteria			Photorhabdus asymbiotica subsp. asymbiotica (strain ATCC 43949 / 3105-77)
580	JGI|Phyca11_54990|gw1.21.153.1 n=2 Tax_Id=4784 [Phytophthora capsici]	Phyca11_54990 (+2)	0	0	1	0	1	0	0	1	0	0	0	1	0	1	0	0	6e-06	0	0	0	0.0147	0	Phytophthora capsici	Fungi	Fungi			Phytophthora capsici
145	tr|G4TRY5|PIIN_08032 Malate dehydrogenase n=1 Tax_Id=1109443 [Piriformospora indica (strain DSM 11827)]	G4TRY5	1	1	1	1	1	1	1	1	1	36	42	52	24	52	3e-05	1.8e-05	2.4e-05	2.5e-05	0.0742	0.0742	0.0742	0.0742	Piriformospora indica (strain DSM 11827)	Fungi	Fungi	Piriformospora indica (strain DSM 11827)	Piriformospora indica (strain DSM 11827)	Piriformospora indica (strain DSM 11827)	Piriformospora indica (strain DSM 11827)
344	tr|O96778|Actin Tax_Id=70689 [Plectus acuminatus]	O96778	0	1	0	0	1	0	1	0	0	721	810	798	669	810	0	6.1e-06	0	0	0.282	0.335	0.29	0.287	Plectus acuminatus	Nematode	Nematode	Plectus acuminatus	Plectus acuminatus	Plectus acuminatus	Plectus acuminatus
606	tr|L1N7M0|HMPREF9151_01803 Uncharacterized protein n=1 Tax_Id=1127699 [Prevotella saccharolytica F0055]	L1N7M0	0	1	0	0	1	0	1	0	0	0	1	0	0	1	0	6.1e-06	0	0	0	0.0198	0	0	Prevotella saccharolytica F0055	Bacteria	Bacteria		Prevotella saccharolytica F0055
288	tr|H3EPA3|WBGene00101158 Uncharacterized protein n=1 Tax_Id=54126 [Pristionchus pacificus]	H3EPA3	1	1	1	1	1	1	1	1	1	1	3	7	3	7	5.9e-06	1.8e-05	4.2e-05	1.9e-05	0.0568	0.0568	0.0568	0.0568	Pristionchus pacificus	Nematode	Nematode	Pristionchus pacificus	Pristionchus pacificus	Pristionchus pacificus	Pristionchus pacificus
233	tr|H3F5E6|WBGene00106930 Uncharacterized protein n=1 Tax_Id=54126 [Pristionchus pacificus]	H3F5E6	1	1	1	1	1	1	1	1	1	6	3	6	6	6	3.6e-05	1.8e-05	3.6e-05	3.7e-05	0.0645	0.0645	0.0645	0.0645	Pristionchus pacificus	Nematode	Nematode	Pristionchus pacificus	Pristionchus pacificus	Pristionchus pacificus	Pristionchus pacificus
466	tr|R5REJ0|atpD ATP synthase subunit beta n=1 Tax_Id=1262987 [Proteobacteria bacterium CAG:495]	R5REJ0	0	0	1	0	1	0	0	1	0	0	0	193	0	193	0	0	6e-06	0	0	0	0.0897	0	Proteobacteria bacterium CAG:495	Bacteria	Bacteria			Proteobacteria bacterium CAG:495
476	tr|J3EWY7|PMI22_02230 Uncharacterized protein (Precursor) n=1 Tax_Id=1144325 [Pseudomonas sp. GM21]	J3EWY7	0	0	0	1	1	0	0	0	1	0	0	0	2	2	0	0	0	1.2e-05	0	0	0	0.0443	Pseudomonas sp. GM21	Bacteria	Bacteria				Pseudomonas sp. GM21
116	tr|I4CXL7|rplO 50S ribosomal protein L15 n=1 Tax_Id=1196835 [Pseudomonas stutzeri CCUG 29243]	I4CXL7 (+3)	1	1	1	1	1	1	1	1	1	2	3	2	3	3	1.2e-05	1.8e-05	1.2e-05	1.9e-05	0.0764	0.0764	0.0764	0.0764	Pseudomonas stutzeri CCUG 29243	Bacteria	Bacteria	Pseudomonas stutzeri CCUG 29243	Pseudomonas stutzeri CCUG 29243	Pseudomonas stutzeri CCUG 29243	Pseudomonas stutzeri CCUG 29243
665	tr|E6WTZ3|Psesu_1800 Short-chain dehydrogenase/reductase SDR n=1 Tax_Id=743721 [Pseudoxanthomonas suwonensis (strain 11-1)]	E6WTZ3 (+6)	0	0	1	0	1	0	0	1	0	0	0	1	0	1	0	0	6e-06	0	0	0	0.0977	0	Pseudoxanthomonas suwonensis (strain 11-1)	Bacteria	Bacteria			Pseudoxanthomonas suwonensis (strain 11-1)
685	tr|W3VM49|PaG_03975 Uncharacterized protein n=1 Tax_Id=1391700 [Pseudozyma aphidis DSM 70725]	W3VM49	0	0	1	0	1	0	0	1	0	0	0	1	0	1	0	0	6e-06	0	0	0	0	0	Pseudozyma aphidis DSM 70725	Fungi	Fungi			Pseudozyma aphidis DSM 70725
352	tr|D1Y889|dapA 4-hydroxy-tetrahydrodipicolinate synthase n=1 Tax_Id=352165 [Pyramidobacter piscolens W5455]	D1Y889	0	1	0	0	1	0	1	0	0	0	2	0	0	2	0	1.2e-05	0	0	0	0.0372	0	0	Pyramidobacter piscolens W5455	Bacteria	Bacteria		Pyramidobacter piscolens W5455
347	tr|I4VPD0|UU9_10512 Uncharacterized protein n=1 Tax_Id=1163408 [Rhodanobacter fulvus Jip2]	I4VPD0	1	1	1	0	1	1	1	1	0	1	1	1	0	1	5.9e-06	6.1e-06	6e-06	0	0.0769	0.0769	0.0769	0	Rhodanobacter fulvus Jip2	Bacteria	Bacteria	Rhodanobacter fulvus Jip2	Rhodanobacter fulvus Jip2	Rhodanobacter fulvus Jip2
557	tr|C3JRH5|RHOER0001_4771 Uncharacterized protein n=1 Tax_Id=596309 [Rhodococcus erythropolis SK121]	C3JRH5 (+1)	0	0	0	1	1	0	0	0	1	0	0	0	1	1	0	0	0	6.2e-06	0	0	0	0.0725	Rhodococcus erythropolis SK121	Bacteria	Bacteria				Rhodococcus erythropolis SK121
675	tr|F2B134|groL 60 kDa chaperonin n=1 Tax_Id=991778 [Rhodopirellula baltica WH47]	F2B134	0	0	0	1	1	0	0	0	1	0	0	0	1	1	0	0	0	6.2e-06	0	0	0	0.0307	Rhodopirellula baltica WH47	Bacteria	Bacteria				Rhodopirellula baltica WH47
72	tr|L0LA01|GPD1 Glyceraldehyde-3-phosphate dehydrogenase n=1 Tax_Id=29898 [Rhodotorula graminis]	L0LA01	1	1	1	1	1	1	1	1	1	2	1	2	1	2	1.2e-05	6.1e-06	1.2e-05	6.2e-06	0.0522	0.0522	0.0522	0.0522	Rhodotorula graminis	Fungi	Fungi	Rhodotorula graminis	Rhodotorula graminis	Rhodotorula graminis	Rhodotorula graminis
515	tr|Q5LND9|SPO3272 Glutamate synthase family protein n=1 Tax_Id=246200 [Ruegeria pomeroyi (strain ATCC 700808 / DSM 15171 / DSS-3)]	Q5LND9	1	1	0	1	1	1	1	0	1	1	1	0	1	1	5.9e-06	6.1e-06	0	6.2e-06	0.017	0.017	0	0.017	Ruegeria pomeroyi (strain ATCC 700808 / DSM 15171 / DSS-3)	Bacteria	Bacteria	Ruegeria pomeroyi (strain ATCC 700808 / DSM 15171 / DSS-3)	Ruegeria pomeroyi (strain ATCC 700808 / DSM 15171 / DSS-3)		Ruegeria pomeroyi (strain ATCC 700808 / DSM 15171 / DSS-3)
389	tr|A3K7L1|SSE37_00825 Alpha amylase n=1 Tax_Id=388399 [Sagittula stellata E-37]	A3K7L1	0	0	1	0	1	0	0	1	0	0	0	7	0	7	0	0	4.2e-05	0	0	0	0.0188	0	Sagittula stellata E-37	bacteria	bacteria			Sagittula stellata E-37
558	tr|S9RL32|SOCG_02127 F1-ATPase beta subunit Atp2 n=1 Tax_Id=483514 [Schizosaccharomyces octosporus yFS286]	S9RL32	1	0	0	0	1	1	0	0	0	432	0	0	0	432	5.9e-06	0	0	0	0.149	0	0	0	Schizosaccharomyces octosporus yFS286	Bacteria	Bacteria	Schizosaccharomyces octosporus yFS286
287	tr|I6D8S3|SB96558_3188 Putative transposase insP for IS630 n=1 Tax_Id=766138 [Shigella boydii 965-58]	I6D8S3	0	0	0	1	1	0	0	0	1	0	0	0	1	1	0	0	0	6.2e-06	0	0	0	0.0952	Shigella boydii 965-58	Bacteria	Bacteria				Shigella boydii 965-58
554	tr|S4XIZ4|SCE1572_24900 Acetoacetate metabolism regulatory protein AtoC n=1 Tax_Id=1254432 [Sorangium cellulosum So0157-2]	S4XIZ4	0	1	1	0	1	0	1	1	0	0	1	1	0	1	0	6.1e-06	6e-06	0	0	0.0303	0.0303	0	Sorangium cellulosum So0157-2	Bacteria	Bacteria		Sorangium cellulosum So0157-2	Sorangium cellulosum So0157-2
555	tr|M5CKI3|SMSKK35_0870 Type IV pilus assembly protein PilY1 n=1 Tax_Id=1118156 [Stenotrophomonas maltophilia SKK35]	M5CKI3	0	0	1	0	1	0	0	1	0	0	0	2	0	2	0	0	1.2e-05	0	0	0	0.00721	0	Stenotrophomonas maltophilia SKK35	Bacteria	Bacteria			Stenotrophomonas maltophilia SKK35
411	tr|D6KF74|SSTG_05766 Glycosyl hydrolase n=1 Tax_Id=645465 [Streptomyces sp. e14]	D6KF74 (+1)	1	1	0	0	1	1	1	0	0	1	2	0	0	2	5.9e-06	1.2e-05	0	0	0.0215	0.0215	0	0	Streptomyces sp. e14	Bacteria	Bacteria	Streptomyces sp. e14	Streptomyces sp. e14
668	tr|A3SBL2|EE36_16742 NAD(P) transhydrogenase subunit beta n=1 Tax_Id=52598 [Sulfitobacter sp. EE-36]	A3SBL2 (+2)	0	1	0	0	1	0	1	0	0	0	1	0	0	1	0	6.1e-06	0	0	0	0.021	0	0	Sulfitobacter sp. EE-36	Bacteria	Bacteria		Sulfitobacter sp. EE-36
470	tr|Q980E0|nirJ-like Heme biosynthesis related protein (NirJ-like) n=2 Tax_Id=273057 [Sulfolobus solfataricus (strain ATCC 35092 / DSM 1617 / JCM 11322 / P2)]	Q980E0	1	1	0	0	1	1	1	0	0	2	1	0	0	2	1.2e-05	6.1e-06	0	0	0.028	0.028	0	0	Sulfolobus solfataricus (strain ATCC 35092 / DSM 1617 / JCM 11322 / P2)	Bacteria	Bacteria	Sulfolobus solfataricus (strain ATCC 35092 / DSM 1617 / JCM 11322 / P2)	Sulfolobus solfataricus (strain ATCC 35092 / DSM 1617 / JCM 11322 / P2)
175	tr|K7SRY9|Actin n=1 Tax_Id=85432 [Taenia pisiformis]	K7SRY9 (+7)	1	1	1	0	1	1	1	1	0	792	868	844	711	868	2.4e-05	5.5e-05	1.2e-05	0	0.37	0.37	0.346	0.322	Taenia pisiformis	tapeworm	Other	Taenia pisiformis	Taenia pisiformis	Taenia pisiformis	Taenia pisiformis
462	tr|R5I084|BN472_00981 Glutamate synthase large subunit n=1 Tax_Id=1262978 [Tannerella sp. CAG:118]	R5I084	1	0	0	0	1	1	0	0	0	1	0	0	0	1	5.9e-06	0	0	0	0.00666	0	0	0	Tannerella sp. CAG:118	Bacteria	Bacteria	Tannerella sp. CAG:118
600	sp|A8F3K2|atpD ATP synthase subunit beta n=1 Tax_Id=416591 [Thermotoga lettingae (strain ATCC BAA-301 / DSM 14385 / TMO)]	A8F3K2	1	0	0	0	1	1	0	0	0	1	0	0	0	1	5.9e-06	0	0	0	0.0768	0	0	0	Thermotoga lettingae (strain ATCC BAA-301 / DSM 14385 / TMO)	Bacteria	Bacteria	Thermotoga lettingae (strain ATCC BAA-301 / DSM 14385 / TMO)
660	tr|S7UIY1|TGGT1_294650 Uncharacterized protein n=2 Tax_Id=507601 [Toxoplasma gondii GT1]	S7UIY1 (+3)	1	0	0	0	1	1	0	0	0	1	0	0	0	1	5.9e-06	0	0	0	0.0217	0	0	0	Toxoplasma gondii GT1	Protozoa	Other	Toxoplasma gondii GT1
503	tr|E5SNM3|Tsp_11803 Ribosomal-protein-alanine acetyltransferase n=2 Tax_Id=6334 [Trichinella spiralis]	E5SNM3 (+1)	0	0	0	1	1	0	0	0	1	0	0	0	4	4	0	0	0	2.5e-05	0	0	0	0.067	Trichinella spiralis	Nematode	Nematode				Trichinella spiralis
44	tr|G0U6Y0|TVY486_1006840 Putative glyceraldehyde 3-phosphate dehydrogenase,cytosolic n=1 Tax_Id=1055687 [Trypanosoma vivax (strain Y486)]	G0U6Y0 (+7)	1	1	1	1	1	1	1	1	1	13	13	6	20	20	7.7e-05	7.3e-05	3.6e-05	0.00012	0.0452	0.0693	0.0452	0.0452	Trypanosoma vivax (strain Y486)	Protozoa	Other	Trypanosoma vivax (strain Y486)	Trypanosoma vivax (strain Y486)	Trypanosoma vivax (strain Y486)	Trypanosoma vivax (strain Y486)
20	tr|K1XTX0|atpD ATP synthase subunit beta n=1 Tax_Id=77133 [uncultured bacterium]	K1XTX0	1	1	1	1	1	2	2	2	2	276	292	291	322	322	0.00065	0.00054	0.0007	0.0007	0.0684	0.0684	0.0684	0.0684	uncultured bacterium	Bacteria	Bacteria	uncultured bacterium	uncultured bacterium	uncultured bacterium	uncultured bacterium
384	tr|V4JAR9|N839_00435 Isocitrate dehydrogenase [NADP] n=1 Tax_Id=1385624 [uncultured Desulfofustis sp. PB-SRB1]	V4JAR9	0	1	1	1	1	0	1	1	1	0	3	4	2	4	0	1.8e-05	2.4e-05	1.2e-05	0	0	0	0	uncultured Desulfofustis sp. PB-SRB1	Bacteria	Bacteria		uncultured Desulfofustis sp. PB-SRB1	uncultured Desulfofustis sp. PB-SRB1	uncultured Desulfofustis sp. PB-SRB1
374	tr|A6EMV9|SCB49_02604 Putative uncharacterized protein n=1 Tax_Id=50743 [unidentified eubacterium SCB49]	A6EMV9	0	1	0	0	1	0	1	0	0	0	1	0	0	1	0	6.1e-06	0	0	0	0.0212	0	0	unidentified eubacterium SCB49	Bacteria	Bacteria		unidentified eubacterium SCB49
439	tr|A7THL3|Kpol_543p8 Putative uncharacterized protein n=2 Tax_Id=436907 [Vanderwaltozyma polyspora (strain ATCC 22028 / DSM 70294)]	A7THL3	0	1	1	0	1	0	1	1	0	0	4	4	0	4	0	2.4e-05	2.4e-05	0	0	0.0408	0.0408	0	Vanderwaltozyma polyspora (strain ATCC 22028 / DSM 70294)	Fungi	Fungi		Vanderwaltozyma polyspora (strain ATCC 22028 / DSM 70294)	Vanderwaltozyma polyspora (strain ATCC 22028 / DSM 70294)
616	tr|X7IUX9|D034_1321 Bacterial regulatory s, gntR family protein n=1 Tax_Id=1238207 [Vibrio parahaemolyticus Peru-288]	X7IUX9	1	0	0	0	1	1	0	0	0	1	0	0	0	1	5.9e-06	0	0	0	0	0	0	0	Vibrio parahaemolyticus Peru-288	Bacteria	Bacteria	Vibrio parahaemolyticus Peru-288
368	tr|B8KAM4|VPMS16_3241 Electron transfer flavoprotein n=1 Tax_Id=391586 [Vibrio sp. 16]	B8KAM4 (+9)	0	1	1	1	1	0	1	1	1	0	4	4	4	4	0	2.4e-05	2.4e-05	2.5e-05	0	0.0596	0.0596	0.0596	Vibrio sp. 16	Bacteria	Bacteria		Vibrio sp. 16	Vibrio sp. 16	Vibrio sp. 16
188	tr|I4YFJ7|WALSEDRAFT_31908 Malate dehydrogenase n=1 Tax_Id=671144 [Wallemia sebi (strain ATCC MYA-4683 / CBS 633.66)]	I4YFJ7 (+1)	1	1	1	1	1	1	1	1	1	9	8	8	6	9	3.6e-05	2.4e-05	2.4e-05	2.5e-05	0.036	0.036	0.036	0.036	Wallemia sebi (strain ATCC MYA-4683 / CBS 633.66)	Fungi	Fungi	Wallemia sebi (strain ATCC MYA-4683 / CBS 633.66)	Wallemia sebi (strain ATCC MYA-4683 / CBS 633.66)	Wallemia sebi (strain ATCC MYA-4683 / CBS 633.66)	Wallemia sebi (strain ATCC MYA-4683 / CBS 633.66)
58	tr|C4UKG4|yruck0001_10570 Transcriptional regulator, AraC family n=1 Tax_Id=527005 [Yersinia ruckeri ATCC 29473]	C4UKG4	1	1	1	1	1	1	1	1	1	61	42	63	37	63	0.00036	0.00026	0.00038	0.00023	0.031	0.031	0.031	0.031	Yersinia ruckeri ATCC 29473	Bacteria	Bacteria	Yersinia ruckeri ATCC 29473	Yersinia ruckeri ATCC 29473	Yersinia ruckeri ATCC 29473	Yersinia ruckeri ATCC 29473
